# Supplementary material for: Protocadherin-dependent dendritic self-avoidance regulates neural connectivity and circuit function
Source: eLife. 2015 Jul 3;4:e08964. doi: 10.7554/eLife.08964 (PMC4548410; doi:10.7554/eLife.08964)
Supplement: Source code 1. — Visual stimuli. DOI: http://dx.doi.org/10.7554/eLife.08964.018 [file elife08964s001.zip]

Archive with 19 entries (19 files):
- Source code 1_Visual stimuli/Circlefinal.m
- Source code 1_Visual stimuli/Cont_grate.m
- Source code 1_Visual stimuli/dkmoving2dir.m
- Source code 1_Visual stimuli/dkmovingbar.m
- Source code 1_Visual stimuli/dkmovingstripes.m
- Source code 1_Visual stimuli/dkwhitebin.m
- Source code 1_Visual stimuli/fullfieldfinal.m
- Source code 1_Visual stimuli/Movingring.m
- Source code 1_Visual stimuli/Movingwedge.m
- Source code 1_Visual stimuli/Noiseannulus.m
- Source code 1_Visual stimuli/OMS.m
- Source code 1_Visual stimuli/probefinal.m
- Source code 1_Visual stimuli/rasterspots.m
- Source code 1_Visual stimuli/ReadMe Visual stimuli.txt
- Source code 1_Visual stimuli/Ringfinal.m
- Source code 1_Visual stimuli/Screenchop.m
- Source code 1_Visual stimuli/stimcontrol.m
- Source code 1_Visual stimuli/Switch_grate.m
- Source code 1_Visual stimuli/twospots.m
