# Supplementary material for: Protocadherin-dependent dendritic self-avoidance regulates neural connectivity and circuit function
Source: eLife. 2015 Jul 3;4:e08964. doi: 10.7554/eLife.08964 (PMC4548410; doi:10.7554/eLife.08964)
Supplement: Source code 1. — Visual stimuli. DOI: http://dx.doi.org/10.7554/eLife.08964.018 [file elife08964s001.zip › Source code 1_Visual stimuli/Circlefinal.m]

function Circlefinal (window,srect, r, msinterval, n, flashnum, centerx,centery,backg,colorbool,foreg)
% % Start comment out
% function Circlefinal (r, msinterval, n, flashnum, centerx,centery,backg,colorbool,foreg)
% KbName('UnifyKeyNames');
% screenid = 2;
% 
% % stops psychtoolbox init screen from appearing
% Screen('Preference', 'VisualDebugLevel', 3);
% Screen('Preference', 'SuppressAllWarnings', 1);
% 
% [window, srect] = Screen('OpenWindow', screenid,[0 backg backg]);
% 
% % End comment out
screenresx = srect(3);
screenresy = srect(4);
liney = screenresy-20;
tstartcircle = GetSecs;
intframe = msinterval/1000*75;
color = colorbool*foreg;

for i = 1:n
    a = centerx-r*i;
    b = centerx+r*i;
    c = centery-r*i;
    d = centery+r*i;

    for j = 1:flashnum
        
        for f = 1:(intframe/2)
            Screen('FillRect',window,[0 backg 0]);
            if mod(f,15) == 1
                Screen('FillRect',window, [255 0 0], [0, liney, screenresx, screenresy]);
            end
            Screen(window,'Flip');
        end                
        for k = 1:intframe
            Screen('FillOval',window, [0 color 0], [a c b d],400);       
            if mod(k,15) == 1
                Screen('FillRect',window, [255 0 0], [0, liney, screenresx, screenresy]);
            end            
            Screen(window,'Flip');
        end             
        for f = 1:(intframe/2)
            Screen('FillRect',window,[0 backg 0]);
            if mod(f,15) == 1
                Screen('FillRect',window, [255 0 0], [0, liney, screenresx, screenresy]);
            end
            Screen(window,'Flip');
        end 
    end       
end

stimlengthcircle = GetSecs-tstartcircle  %#ok<*NOPRT,NASGU>

end
