# Supplementary material for: Protocadherin-dependent dendritic self-avoidance regulates neural connectivity and circuit function
Source: eLife. 2015 Jul 3;4:e08964. doi: 10.7554/eLife.08964 (PMC4548410; doi:10.7554/eLife.08964)
Supplement: Source code 1. — Visual stimuli. DOI: http://dx.doi.org/10.7554/eLife.08964.018 [file elife08964s001.zip › Source code 1_Visual stimuli/Cont_grate.m]

function Cont_grate(window,srect,periodtime,numreps,spatper,rotation,r,xc,yc,backg,foreg)
% function Cont_grate(periodtime,numreps,spatper,rotation,r,xc,yc,backg,foreg)
% % 
% KbName('UnifyKeyNames');
% screenid = 2;
% 
% % stops psychtoolbox init screen from appearing
% Screen('Preference', 'VisualDebugLevel', 3);
% Screen('Preference', 'SuppressAllWarnings', 1);
% 
% [window, srect] = Screen('OpenWindow', screenid,[0 backg 0]);
% the one from downstairs

% echo off
% oldVisualDebugLevel = Screen('Preference', 'VisualDebugLevel', 3);
% oldSupressAllWarnings = Screen('Preference', 'SuppressAllWarnings', 1);
	
% Find out how many screens and use largest screen number.
% whichScreen = max(Screen('Screens'));
% [window srect] = Screen('OpenWindow', 2);
% window = w;

if isempty(xc)
    xc = srect(3)/2;
end
if isempty(yc)
    yc = srect(4)/2;
end

% Make sure we're running on PTB-3:
AssertOpenGL;

Screen(window, 'FillRect', [0 backg 0]);
Screen(window,'Flip');

[x,y] = meshgrid(-r:+r, -r:+r);


screenresx = srect(3);
screenresy = srect(4);
liney = screenresy-20;
dur = periodtime/1000*75;
flipnum = dur*numreps;
spatf = 1 / spatper; % How many periods/cycles are there in a pixel?
% radiansPerPixel = spatf * (2 * pi); % = (periods per pixel) * (2 pi radians per period)
mat = square(2*pi*spatf*x);

for i = 1:2*r+1
    for j = 1:2*r+1
        if ((i-r)^2+(j-r)^2 > r^2)
%             x(i,j) = 0;
            mat(i,j) = 0;
        end
    end
end

dstRect=[-r -r r r];
dstRect=CenterRectOnPoint(dstRect,xc,yc);
tstartmovbar = GetSecs;
for k = 1:flipnum
    m = sin(2*pi*k/dur)*mat;
    tex1 = backg+(foreg-backg)*m;
    tex1(tex1<0) = 0;
    w1 = Screen('MakeTexture', window, tex1);
    Screen('DrawTexture', window, w1, [], dstRect, rotation, [0], [0], [0, 255, 0], 0); 
    if mod(k,15) ==1
        Screen('FillRect',window, [255 0 0], [0, liney, screenresx, screenresy]);
    end
    Screen(window,'Flip'); 
end

Contgratingtime = GetSecs-tstartmovbar %#ok<NOPRT,NASGU>
Screen(window, 'FillRect', [0 backg 0]);
Screen(window,'Flip');

return
	
