# Supplementary material for: Protocadherin-dependent dendritic self-avoidance regulates neural connectivity and circuit function
Source: eLife. 2015 Jul 3;4:e08964. doi: 10.7554/eLife.08964 (PMC4548410; doi:10.7554/eLife.08964)
Supplement: Source code 1. — Visual stimuli. DOI: http://dx.doi.org/10.7554/eLife.08964.018 [file elife08964s001.zip › Source code 1_Visual stimuli/dkmoving2dir.m]

function dkmoving2dir(window,srect,realxv,length, width, periodtime, repeats,xc,yc,backg,foreg,angle)
% function dkmovingbar(realxv,length, width, periodtime, repeats,xc,yc,backg,foreg)
% % (window,srect,realxv,le,wi,periodtime,repeats,x,y,bardiv, backg,foreg)
% KbName('UnifyKeyNames');
% screenid = 2;
% 
% % stops psychtoolbox init screen from appearing
% Screen('Preference', 'VisualDebugLevel', 3);
% Screen('Preference', 'SuppressAllWarnings', 1);
% 
% [window, srect] = Screen('OpenWindow', screenid,[0 backg 0]);


% frate = Screen('FrameRate', window);
w = srect(3);
h = srect(4);
%   ifi = Screen('GetFlipInterval', window);
%   vbl=Screen('Flip', window);
liney = h - 20;
% DIM: will use liney to make red flashing bar for frame counter

 % For example, if period time is 2, and stime time is 2, then it will do 4
 % half periods or 2 full periods
 %distancexy = realxv * periodtime*frate; %dist from vel,time,and current frame rate
 duration = periodtime*75; %how many periods do you want the bar to travel
 
% white = 255; % pixel value for white
% black = 0; % pixel value for black
% gray = (white+black)/2;
% inc = white-gray;
Screen(window, 'FillRect', [0 backg 0]);
Screen(window,'Flip');

[x,y] = meshgrid(-width/2:+width/2, -length/2:+length/2);
m = ones(size(x,1),size(x,2));

% Use these if gray is actually halfway between white and black
% w1 = Screen('MakeTexture', window, gray+inc*m);
% w2 = Screen('MakeTexture', window, gray+inc*n);
w1 = Screen('MakeTexture', window, foreg*m);

dstRect=[0 0 width length];

for i = 1:2   
    for j = 1:75
        Screen(window, 'FillRect', [0 foreg 0]);        
        Screen(window,'Flip');
    end
    for m = 1:75
        Screen(window, 'FillRect', [0 backg 0]);        
        Screen(window,'Flip');
    end
end

tstartmovbar = GetSecs;
for i = 1:repeats
    switch angle
        case 1
        % 1.east to west
            xstart = xc+duration/2*realxv;
            ystart = yc;    
            dstRect=CenterRectOnPoint(dstRect,xstart,ystart);
            for j = 1:duration        
                Screen('DrawTexture', window, w1, [], dstRect, 90, [0], [0], [0, 255, 0], 0);         
                if mod(j,15) ==1
                    Screen('FillRect',window, [255 0 0], [0, liney, w, h]);
                end
                Screen(window,'Flip');
                dstRect=CenterRectOnPoint(dstRect,xstart-realxv*j,ystart);
            end    
        % 5.w to e
            xstart = xc-duration/2*realxv;
            ystart = yc;    
            dstRect=CenterRectOnPoint(dstRect,xstart,ystart);
            for j = 1:duration        
                Screen('DrawTexture', window, w1, [], dstRect, 90, [0], [0], [0, 255, 0], 0);         
                if mod(j,15) ==1
                    Screen('FillRect',window, [255 0 0], [0, liney, w, h]);
                end
                Screen(window,'Flip');
                dstRect=CenterRectOnPoint(dstRect,xstart+realxv*j,ystart);
            end
            
        case 2
        % 4.ne to sw
            xstart = xc+duration/2*realxv/sqrt(2);
            ystart = yc-duration/2*realxv/sqrt(2);
            dstRect=CenterRectOnPoint(dstRect,xstart,ystart);
            for j = 1:duration        
                Screen('DrawTexture', window, w1, [], dstRect, 45, [0], [0], [0, 255, 0], 0);         
                if mod(j,15) ==1
                    Screen('FillRect',window, [255 0 0], [0, liney, w, h]);
                end
                Screen(window,'Flip');
                dstRect=CenterRectOnPoint(dstRect,xstart-realxv*j/sqrt(2),ystart+realxv*j/sqrt(2));
            end
        % 8.sw to ne
            xstart = xc-duration/2*realxv/sqrt(2);
            ystart = yc+duration/2*realxv/sqrt(2);
            dstRect=CenterRectOnPoint(dstRect,xstart,ystart);
            for j = 1:duration        
                Screen('DrawTexture', window, w1, [], dstRect, 45, [0], [0], [0, 255, 0], 0);         
                if mod(j,15) ==1
                    Screen('FillRect',window, [255 0 0], [0, liney, w, h]);
                end
                Screen(window,'Flip');
                dstRect=CenterRectOnPoint(dstRect,xstart+realxv*j/sqrt(2),ystart-realxv*j/sqrt(2));
            end
            
        case 3             
        % 7.n to s
            xstart = xc;
            ystart = yc-duration/2*realxv;    
            dstRect=CenterRectOnPoint(dstRect,xstart,ystart);
            for j = 1:duration        
                Screen('DrawTexture', window, w1, [], dstRect, 0, [0], [0], [0, 255, 0], 0);         
                if mod(j,15) ==1
                    Screen('FillRect',window, [255 0 0], [0, liney, w, h]);
                end
                Screen(window,'Flip');
                dstRect=CenterRectOnPoint(dstRect,xstart,ystart+realxv*j);
            end
            
        % 3.s to n
            xstart = xc;
            ystart = yc+duration/2*realxv;    
            dstRect=CenterRectOnPoint(dstRect,xstart,ystart);
            for j = 1:duration        
                Screen('DrawTexture', window, w1, [], dstRect, 0, [0], [0], [0, 255, 0], 0);         
                if mod(j,15) ==1
                    Screen('FillRect',window, [255 0 0], [0, liney, w, h]);
                end
                Screen(window,'Flip');
                dstRect=CenterRectOnPoint(dstRect,xstart,ystart-realxv*j);
            end
        case 4
        % 2.nw to se
            xstart = xc-duration/2*realxv/sqrt(2);
            ystart = yc-duration/2*realxv/sqrt(2);
            dstRect=CenterRectOnPoint(dstRect,xstart,ystart);
            for j = 1:duration        
                Screen('DrawTexture', window, w1, [], dstRect, 135, [0], [0], [0, 255, 0], 0);         
                if mod(j,15) ==1
                    Screen('FillRect',window, [255 0 0], [0, liney, w, h]);
                end
                Screen(window,'Flip');
                dstRect=CenterRectOnPoint(dstRect,xstart+realxv*j/sqrt(2),ystart+realxv*j/sqrt(2));
            end 
            
        % 6.se to nw
            xstart = xc+duration/2*realxv/sqrt(2);
            ystart = yc+duration/2*realxv/sqrt(2);
            dstRect=CenterRectOnPoint(dstRect,xstart,ystart);
            for j = 1:duration        
                Screen('DrawTexture', window, w1, [], dstRect, 135, [0], [0], [0, 255, 0], 0);         
                if mod(j,15) ==1
                    Screen('FillRect',window, [255 0 0], [0, liney, w, h]);
                end
                Screen(window,'Flip');
                dstRect=CenterRectOnPoint(dstRect,xstart-realxv*j/sqrt(2),ystart-realxv*j/sqrt(2));
            end
            
    end

 
end


Movbar2dirtime = GetSecs-tstartmovbar  %#ok<*NOPRT,NASGU>

Screen(window, 'FillRect', [0 backg 0]);
Screen(window,'Flip');
% Screen('CloseAll');

return
