# Supplementary material for: Protocadherin-dependent dendritic self-avoidance regulates neural connectivity and circuit function
Source: eLife. 2015 Jul 3;4:e08964. doi: 10.7554/eLife.08964 (PMC4548410; doi:10.7554/eLife.08964)
Supplement: Source code 1. — Visual stimuli. DOI: http://dx.doi.org/10.7554/eLife.08964.018 [file elife08964s001.zip › Source code 1_Visual stimuli/dkmovingbar.m]

function dkmovingbar(window,srect,realxv,length, width, periodtime, repeats,xc,yc,backg,foreg)
% function dkmovingbar(realxv,length, width, periodtime, repeats,xc,yc,backg,foreg)
% % (window,srect,realxv,le,wi,periodtime,repeats,x,y,bardiv, backg,foreg)
% KbName('UnifyKeyNames');
% screenid = 2;
% 
% % stops psychtoolbox init screen from appearing
% Screen('Preference', 'VisualDebugLevel', 3);
% Screen('Preference', 'SuppressAllWarnings', 1);
% 
% [window, srect] = Screen('OpenWindow', screenid,[0 backg backg]);


% frate = Screen('FrameRate', window);
w = srect(3);
h = srect(4);
%   ifi = Screen('GetFlipInterval', window);
%   vbl=Screen('Flip', window);
liney = h - 20;
% DIM: will use liney to make red flashing bar for frame counter

 % For example, if period time is 2, and stime time is 2, then it will do 4
 % half periods or 2 full periods
 %distancexy = realxv * periodtime*frate; %dist from vel,time,and current frame rate
 
 duration = periodtime*75; %this is length of time for each sweep of bar, convert to frames by multiplying by 75
 
% white = 255; % pixel value for white
% black = 0; % pixel value for black
% gray = (white+black)/2;
% inc = white-gray;
Screen(window, 'FillRect', [0 backg 0]);
Screen(window,'Flip');

[x,y] = meshgrid(-width/2:+width/2, -length/2:+length/2);
m = ones(size(x,1),size(x,2));

% Use these if gray is actually halfway between white and black
% w1 = Screen('MakeTexture', window, gray+inc*m);
% w2 = Screen('MakeTexture', window, gray+inc*n);
w1 = Screen('MakeTexture', window, foreg*m);

dstRect=[0 0 width length];

for i = 1:2
    for j = 1:75        
        Screen(window, 'FillRect', [0 foreg 0]);        
        Screen(window,'Flip');
    end
    for m = 1:75
        Screen(window, 'FillRect', [0 backg 0]);        
        Screen(window,'Flip');
    end
end

tstartmovbar = GetSecs;
for i = 1:repeats
% 1.east to west
    xstart = xc+duration/2*realxv;
    ystart = yc;    
    dstRect=CenterRectOnPoint(dstRect,xstart,ystart);
    for j = 1:duration        
        Screen('DrawTexture', window, w1, [], dstRect, 90, [0], [0], [0, 255, 0], 0);         
        if mod(j,15) ==1
            Screen('FillRect',window, [255 0 0], [0, liney, w, h]);
        end
        Screen(window,'Flip');
        dstRect=CenterRectOnPoint(dstRect,xstart-realxv*j,ystart);
    end    
    
% 2.nw to se
    xstart = xc-duration/2*realxv/sqrt(2);
    ystart = yc-duration/2*realxv/sqrt(2);
    dstRect=CenterRectOnPoint(dstRect,xstart,ystart);
    for j = 1:duration        
        Screen('DrawTexture', window, w1, [], dstRect, 135, [0], [0], [0, 255, 0], 0);         
        if mod(j,15) ==1
            Screen('FillRect',window, [255 0 0], [0, liney, w, h]);
        end
        Screen(window,'Flip');
        dstRect=CenterRectOnPoint(dstRect,xstart+realxv*j/sqrt(2),ystart+realxv*j/sqrt(2));
    end    
    
% 3.s to n
    xstart = xc;
    ystart = yc+duration/2*realxv;    
    dstRect=CenterRectOnPoint(dstRect,xstart,ystart);
    for j = 1:duration        
        Screen('DrawTexture', window, w1, [], dstRect, 0, [0], [0], [0, 255, 0], 0);         
        if mod(j,15) ==1
            Screen('FillRect',window, [255 0 0], [0, liney, w, h]);
        end
        Screen(window,'Flip');
        dstRect=CenterRectOnPoint(dstRect,xstart,ystart-realxv*j);
    end
    
% 4.ne to sw
    xstart = xc+duration/2*realxv/sqrt(2);
    ystart = yc-duration/2*realxv/sqrt(2);
    dstRect=CenterRectOnPoint(dstRect,xstart,ystart);
    for j = 1:duration        
        Screen('DrawTexture', window, w1, [], dstRect, 45, [0], [0], [0, 255, 0], 0);         
        if mod(j,15) ==1
            Screen('FillRect',window, [255 0 0], [0, liney, w, h]);
        end
        Screen(window,'Flip');
        dstRect=CenterRectOnPoint(dstRect,xstart-realxv*j/sqrt(2),ystart+realxv*j/sqrt(2));
    end
    
% 5.w to e
    xstart = xc-duration/2*realxv;
    ystart = yc;    
    dstRect=CenterRectOnPoint(dstRect,xstart,ystart);
    for j = 1:duration        
        Screen('DrawTexture', window, w1, [], dstRect, 90, [0], [0], [0, 255, 0], 0);         
        if mod(j,15) ==1
            Screen('FillRect',window, [255 0 0], [0, liney, w, h]);
        end
        Screen(window,'Flip');
        dstRect=CenterRectOnPoint(dstRect,xstart+realxv*j,ystart);
    end
   
% 6.se to nw
    xstart = xc+duration/2*realxv/sqrt(2);
    ystart = yc+duration/2*realxv/sqrt(2);
    dstRect=CenterRectOnPoint(dstRect,xstart,ystart);
    for j = 1:duration        
        Screen('DrawTexture', window, w1, [], dstRect, 135, [0], [0], [0, 255, 0], 0);         
        if mod(j,15) ==1
            Screen('FillRect',window, [255 0 0], [0, liney, w, h]);
        end
        Screen(window,'Flip');
        dstRect=CenterRectOnPoint(dstRect,xstart-realxv*j/sqrt(2),ystart-realxv*j/sqrt(2));
    end
    
% 7.n to s
    xstart = xc;
    ystart = yc-duration/2*realxv;    
    dstRect=CenterRectOnPoint(dstRect,xstart,ystart);
    for j = 1:duration        
        Screen('DrawTexture', window, w1, [], dstRect, 0, [0], [0], [0, 255, 0], 0);         
        if mod(j,15) ==1
            Screen('FillRect',window, [255 0 0], [0, liney, w, h]);
        end
        Screen(window,'Flip');
        dstRect=CenterRectOnPoint(dstRect,xstart,ystart+realxv*j);
    end
    
% 8.sw to ne
    xstart = xc-duration/2*realxv/sqrt(2);
    ystart = yc+duration/2*realxv/sqrt(2);
    dstRect=CenterRectOnPoint(dstRect,xstart,ystart);
    for j = 1:duration        
        Screen('DrawTexture', window, w1, [], dstRect, 45, [0], [0], [0, 255, 0], 0);         
        if mod(j,15) ==1
            Screen('FillRect',window, [255 0 0], [0, liney, w, h]);
        end
        Screen(window,'Flip');
        dstRect=CenterRectOnPoint(dstRect,xstart+realxv*j/sqrt(2),ystart-realxv*j/sqrt(2));
    end
    
end
% 
Movbartime = GetSecs-tstartmovbar
Screen(window, 'FillRect', [0 backg 0]);
Screen(window,'Flip');
% Screen('CloseAll');

return
