# Supplementary material for: Protocadherin-dependent dendritic self-avoidance regulates neural connectivity and circuit function
Source: eLife. 2015 Jul 3;4:e08964. doi: 10.7554/eLife.08964 (PMC4548410; doi:10.7554/eLife.08964)
Supplement: Source code 1. — Visual stimuli. DOI: http://dx.doi.org/10.7554/eLife.08964.018 [file elife08964s001.zip › Source code 1_Visual stimuli/dkwhitebin.m]

% function dkwhitebin(rectsize, scale, mininterval, frate, xc, yc, backg, foreg)
% %% open Psychtoolbox and start tester here
% KbName('UnifyKeyNames')
% % screenid = max(Screen('Screens'))
% screenid = 1;
% 
% % stops psychtoolbox init screen from appearing
% oldVisualDebugLevel = Screen('Preference', 'VisualDebugLevel', 3); %#ok<NASGU>
% oldSupressAllWarnings = Screen('Preference', 'SuppressAllWarnings', 1); %#ok<NASGU>
% 
% [win, srect] = Screen('OpenWindow', screenid,[0 backg backg]);
% 
% % end tester here
% % 
function dkwhitebin(win,srect,rectsize, scale, mininterval, frate, xc, yc, backg, foreg)


w = srect(3);
h = srect(4);
liney = h - 20;

update = 75/frate;
frames = mininterval*3600/update;
%% assign default values for all unspecified input parameters:

if nargin < 1 || isempty(rectsize)
    rectsize = 15; % default patch size is 128 by 128 noisels.
end

if nargin < 2 || isempty(scale)
    scale = 3; % don't up- or downscale patch by default.
end

synctovbl = 0; % synchronize to vertical retrace by default.

% if synctovbl > 0
%     asyncflag = 0;
% else
%     asyncflag = 2;
% end

% if nargin < 3 || isempty(frames)
%     frames = 1000; % default framaes to be rpesented.
% end


% dontclear = 2; % clear backbuffer to background color by default after each bufferswap.
% 
% if dontclear > 0
%     % a value of 2 will prevent any change to the backbuffer after a
%     % bufferswap. in that case it is your responsibility to take care of
%     % that, but you'll might save up to 1 millisecond.
%     dontclear = 2;
% end
%% reset random number generator seed
rng('default');

%     RNG('default') puts the settings of the random number generator used by
%     RAND, RANDI, and RANDN to their default values so that they produce the
%     same random numbers as if you restarted MATLAB. In this release, the
%     default settings are the Mersenne Twister with seed 0.

%% Center Stimulus to center and resize if necessary

% compute destination rectangle locations for the random noise patches:

objrect = SetRect(0,0, rectsize, rectsize);

% arrangerects creates 'numrects' copies of 'objrect', all nicely
% arranged / distributed in our window of size 'srect':

dstrect = ArrangeRects(1, objrect, srect);

% now we rescale all rects: they are scaled in size by a factor 'scale':
% compute center position [xc,yc] of the i'th rectangle:

% [xc, yc] = RectCenter(dstrect(1,:));
% put this in from the outside

% create a new rectange, centered at the same position, but 'scale'
% times the size of our pixel noise matrix 'objrect':

dstrect(1,:)=CenterRectOnPoint(objrect * scale, xc, yc);

% init framecounter to zero and take initial timestamp:
count = 0;
noiseimg=zeros(rectsize, rectsize,3);

% run noise image drawing loop for 1000 frames:

Screen(win, 'FillRect', [0 backg backg]);
Screen('flip', win);
WaitSecs(1);

%% Stimulus loop sync with red frames

while count < frames
 
    noiseimg(:,:,2)=foreg*randi(0:1,[rectsize, rectsize]);
    noiseimg(:,:,3)=noiseimg(:,:,2);
    noiseimg(:,:,1)=0;
    
    if mod(count,15) == 0
        Screen('FillRect',win, [255 0 0], [0, liney, w, h]);
    else
        Screen(win, 'FillRect', [0 backg backg], [0, 0, w, h]);
    end
    
    % convert it to a texture 'tex':
    tex=Screen('maketexture', win, noiseimg);
    Screen('drawtexture', win, tex, [], dstrect(1,:), [], 0);
    % after drawing, we can discard the noise texture.
    Screen('close', tex);
    
    for i = 1:update
        Screen('flip', win, 0, 1);
    end
%     Screen('flip', win, 0, dontclear, asyncflag);
%     Screen('flip', win, 0, dontclear, asyncflag);% second flip to reduce the frame rate to 30 Hz
    % increase our frame counter:
    count = count + 1;
end

% WaitSecs(5);

%% set screen to grey
Screen(win, 'FillRect', [0 backg backg]);
Screen('flip', win);

% sca;

end
