# Supplementary material for: Protocadherin-dependent dendritic self-avoidance regulates neural connectivity and circuit function
Source: eLife. 2015 Jul 3;4:e08964. doi: 10.7554/eLife.08964 (PMC4548410; doi:10.7554/eLife.08964)
Supplement: Source code 1. — Visual stimuli. DOI: http://dx.doi.org/10.7554/eLife.08964.018 [file elife08964s001.zip › Source code 1_Visual stimuli/fullfieldfinal.m]

function fullfieldfinal (window,srect,flashint,flashnum,backg,foreg)
% function fullfieldfinal (flashint,flashnum,backg,foreg)
% 
% KbName('UnifyKeyNames');
% screenid = 2;
% 
% % stops psychtoolbox init screen from appearing
% Screen('Preference', 'VisualDebugLevel', 3);
% Screen('Preference', 'SuppressAllWarnings', 1);
% 
% [window, srect] = Screen('OpenWindow', screenid,[0 backg backg]);


screenresx = srect(3);
screenresy = srect(4);
liney = screenresy-20;

% white = WhiteIndex(window); % pixel value for white
% black = BlackIndex(window); % pixel value for black
% gray = (white+black)/2;
% inc = white-gray;
% Screen(window, 'FillRect', gray);
% Screen('DrawTexture', window, whichScreen, [], [], [], [0], [0], [0, 255, 255], 0);
msinterval = flashint/1000*75;
foreg2 = 0;
if foreg == 0
    foreg2 = 2*backg;
end
% if stim happens to be set to black objects, chances are that the
% background is non-zero, so make the opposite stim twice the brightness of
% the background

for i = 1:flashnum
    for m = 1:msinterval/2
        Screen(window, 'FillRect', [0 backg 0]);
        if mod(m,15) == 1
            Screen('FillRect',window, [255 0 0], [0, liney, screenresx, screenresy]);
        end
        Screen(window,'Flip');
    end
    for j = 1:msinterval        
        Screen(window, 'FillRect', [0 foreg 0]);
        if mod(j,15) == 1
            Screen('FillRect',window, [255 0 0], [0, liney, screenresx, screenresy]);
        end
        Screen(window,'Flip');
    end
    for m = 1:msinterval
        Screen(window, 'FillRect', [0 backg 0]);
        if mod(m,15) == 1
            Screen('FillRect',window, [255 0 0], [0, liney, screenresx, screenresy]);
        end
        Screen(window,'Flip');
    end
    for k = 1:msinterval
        Screen(window, 'FillRect', [0 foreg2 0]);
        if mod(k,15) == 1
            Screen('FillRect',window, [255 0 0], [0, liney, screenresx, screenresy]);
        end
        Screen(window,'Flip');        
    end
    for m = 1:msinterval/2
        Screen(window, 'FillRect', [0 backg 0]);
        if mod(m,15) == 1
            Screen('FillRect',window, [255 0 0], [0, liney, screenresx, screenresy]);
        end
        Screen(window,'Flip');
    end
end
