# Supplementary material for: Protocadherin-dependent dendritic self-avoidance regulates neural connectivity and circuit function
Source: eLife. 2015 Jul 3;4:e08964. doi: 10.7554/eLife.08964 (PMC4548410; doi:10.7554/eLife.08964)
Supplement: Source code 1. — Visual stimuli. DOI: http://dx.doi.org/10.7554/eLife.08964.018 [file elife08964s001.zip › Source code 1_Visual stimuli/Movingring.m]

function Movingring(window,srect,ringR,speed,msinterval,repeats,centerx,centery,backg,bool,foreg)
% function Movingring(ringR,speed,msinterval,repeats,centerx,centery,backg,bool,foreg)
% 
% KbName('UnifyKeyNames');
% screenid = 2;
% 
% % stops psychtoolbox init screen from appearing
% Screen('Preference', 'VisualDebugLevel', 3);
% Screen('Preference', 'SuppressAllWarnings', 1);
% 
% [window, srect] = Screen('OpenWindow', screenid,[0 backg 0]);

screenresx = srect(3);
screenresy = srect(4);
liney = screenresy-20;
frames = msinterval/1000*75;
Rfinal = speed*frames-ringR;
% meshleft = -1*centerx;
% meshright = screenresx-centerx;
% meshup = -1*((screenresx-screenresy)/2 +centery);
% meshdown = screenresx-1*((screenresx-screenresy)/2 +centery);
% [x,y] = meshgrid(meshleft:meshright, meshup:meshdown);
[x,y] = meshgrid(-Rfinal:Rfinal, -Rfinal:Rfinal);
mat = x;
Diam = length (x);

Screen(window, 'FillRect', [0 backg 0]);
Screen(window,'Flip');

if bool == 1

for a = 1:frames
	Rout = speed*(a-1);
    if Rout > Rfinal
        Rout = Rfinal;
    end
	Rin = speed*(a-1)-ringR;
    if Rin < 0
        Rin = 0;
    end

    for b = 1:Diam^2
        if x(b)^2+y(b)^2 >= Rin^2 && x(b)^2+y(b)^2 < Rout^2
            mat(b) = foreg;
        else
            mat(b) = backg;
        end
    end
    w(a) = Screen('MakeTexture',window, mat);
end
dstrect = [0 0 2*Rfinal 2*Rfinal];
dstrect = CenterRectOnPoint(dstrect,centerx,centery);
tstartmovbar = GetSecs; 
for i = 1:repeats
        
    for f = 1:75
        Screen('FillRect',window,[0 backg 0]);
        if mod(f,15) == 1
            Screen('FillRect',window, [255 0 0], [0, liney, screenresx, screenresy]);
        end
        Screen(window,'Flip');
    end 
    for j = 1:frames
       Screen('DrawTexture', window, w(j), [], dstrect, [], [0], [0], [0, 255, 0], 0);
       
       if mod(j,15) == 1
            Screen('FillRect',window, [255 0 0], [0, liney, screenresx, screenresy]);
       end
       Screen(window,'Flip');
    end
    for f = 1:75
        Screen('FillRect',window,[0 backg 0]);
        if mod(f,15) == 1
            Screen('FillRect',window, [255 0 0], [0, liney, screenresx, screenresy]);
        end
        Screen(window,'Flip');
    end
    
end

elseif bool == 0
    
for a = 1:frames
	Rout = speed*(frames-a);
    if Rout > Rfinal
        Rout = Rfinal;
    end
	Rin = speed*(frames-a)-ringR;
    if Rin < 0
        Rin = 0;
    end
    for b = 1:Diam^2
        if x(b)^2+y(b)^2 >= Rin^2 && x(b)^2+y(b)^2 < Rout^2
            mat(b) = foreg;
        else
            mat(b) = backg;
        end
    end
    w(a) = Screen('MakeTexture',window, mat);
end

dstrect = [0 0 2*Rfinal 2*Rfinal];
dstrect = CenterRectOnPoint(dstrect,centerx,centery);
tstartmovbar = GetSecs;
for i = 1:repeats
    for f = 1:75
        Screen('FillRect',window,[0 backg 0]);
        if mod(f,15) == 1
            Screen('FillRect',window, [255 0 0], [0, liney, screenresx, screenresy]);
        end
        Screen(window,'Flip');
    end 
    for j = 1:frames
       Screen('DrawTexture', window, w(j), [], dstrect, [], [0], [0], [0, 255, 0], 0);
            
       if mod(j,15) == 1
            Screen('FillRect',window, [255 0 0], [0, liney, screenresx, screenresy]);
       end
       Screen(window,'Flip');
    end
    for f = 1:75
        Screen('FillRect',window,[0 backg 0]);
        if mod(f,15) == 1
            Screen('FillRect',window, [255 0 0], [0, liney, screenresx, screenresy]);
        end
        Screen(window,'Flip');
    end 
end

Movringtime = GetSecs-tstartmovbar %#ok<NOPRT,NASGU>

end

end
