# Supplementary material for: Protocadherin-dependent dendritic self-avoidance regulates neural connectivity and circuit function
Source: eLife. 2015 Jul 3;4:e08964. doi: 10.7554/eLife.08964 (PMC4548410; doi:10.7554/eLife.08964)
Supplement: Source code 1. — Visual stimuli. DOI: http://dx.doi.org/10.7554/eLife.08964.018 [file elife08964s001.zip › Source code 1_Visual stimuli/Movingwedge.m]

function Movingwedge(window,srect,ringR,speed,msinterval,repeats,centerx,centery,backg,bool,foreg)
% function Movingwedge(ringR,speed,msinterval,repeats,centerx,centery,backg,bool,foreg)
% KbName('UnifyKeyNames');
% screenid = 2;
% 
% % stops psychtoolbox init screen from appearing
% Screen('Preference', 'VisualDebugLevel', 3);
% Screen('Preference', 'SuppressAllWarnings', 1);
% 
% [window, srect] = Screen('OpenWindow', screenid,[0 backg 0]);

screenresx = srect(3);
screenresy = srect(4);
liney = screenresy-20;
frames = msinterval/1000*75;
Rfinal = speed*frames-ringR;
[x,y] = meshgrid(-Rfinal:Rfinal, -Rfinal:Rfinal);
mat = x;
Diam = length (x);

Screen(window, 'FillRect', [0 backg 0]);
Screen(window,'Flip');

w = zeros(4*frames);
if bool == 1
% Wedge to the right
for a = 1:frames
	Rout = speed*(a-1);
    if Rout > Rfinal
        Rout = Rfinal;
    end
	Rin = speed*(a-1)-ringR;
    if Rin < 0
        Rin = 0;
    end    
    for b = 1:Diam^2
        xyl = x(b)^2+y(b)^2;
                
        if xyl >= Rin^2 && xyl < Rout^2 && abs(atan(y(b)/(x(b)))) < pi/4 && x(b) > 0
            mat(b) = foreg;            
        else
            mat(b) = backg;
        end
    end
    w(a) = Screen('MakeTexture',window, mat);    
end

% Wedge to the left
d = frames+1;
for a = 1:frames
	Rout = speed*(a-1);
    if Rout > Rfinal
        Rout = Rfinal;
    end
	Rin = speed*(a-1)-ringR;
    if Rin < 0
        Rin = 0;
    end    
    for b = 1:Diam^2
        xyl = x(b)^2+y(b)^2;        
        if xyl >= Rin^2 && xyl < Rout^2 && abs(atan(y(b)/(x(b)))) < pi/4 && x(b) < 0
            mat(b) = foreg;            
        else
            mat(b) = backg;
        end
    end
    w(d) = Screen('MakeTexture',window, mat);    
    d = d+1;
end

% Wedge up
d = 2*frames+1;
for a = 1:frames
	Rout = speed*(a-1);
    if Rout > Rfinal
        Rout = Rfinal;
    end
	Rin = speed*(a-1)-ringR;
    if Rin < 0
        Rin = 0;
    end    
    for b = 1:Diam^2
        xyl = x(b)^2+y(b)^2;
        if xyl >= Rin^2 && xyl < Rout^2 && abs(atan(y(b)/(x(b)))) > pi/4 && y(b) < 0        
            mat(b) = foreg;            
        else
            mat(b) = backg;
        end
    end
    w(d) = Screen('MakeTexture',window, mat);    
    d = d+1;
end

% Wedge down
d = 3*frames+1;
for a = 1:frames
	Rout = speed*(a-1);
    if Rout > Rfinal
        Rout = Rfinal;
    end
	Rin = speed*(a-1)-ringR;
    if Rin < 0
        Rin = 0;
    end    
    for b = 1:Diam^2
        xyl = x(b)^2+y(b)^2;        
        if xyl >= Rin^2 && xyl < Rout^2 && abs(atan(y(b)/(x(b)))) > pi/4 && y(b) > 0   
            mat(b) = foreg;            
        else
            mat(b) = backg;
        end
    end
    w(d) = Screen('MakeTexture',window, mat);    
    d = d+1;
end

% Run outward loops
dstrect = [0 0 2*Rfinal 2*Rfinal];
dstrect = CenterRectOnPoint(dstrect,centerx,centery);
tstartmovbar = GetSecs; 
for i = 1:repeats  
    for f = 1:frames/2
        Screen('FillRect',window,[0 backg 0]);
        if mod(f,15) == 1
            Screen('FillRect',window, [255 0 0], [0, liney, screenresx, screenresy]);
        end
        Screen(window,'Flip');
    end 
% wedge right
    for j = 1:frames
       Screen('DrawTexture', window, w(j), [], dstrect, [], [0], [0], [0, 255, 0], 0);
       
       if mod(j,15) == 1
            Screen('FillRect',window, [255 0 0], [0, liney, screenresx, screenresy]);
       end
       Screen(window,'Flip');
    end
    for f = 1:frames
        Screen('FillRect',window,[0 backg 0]);
        if mod(f,15) == 1
            Screen('FillRect',window, [255 0 0], [0, liney, screenresx, screenresy]);
        end
        Screen(window,'Flip');
    end
% wedge left
    for j = frames+1:2*frames
       Screen('DrawTexture', window, w(j), [], dstrect, [], [0], [0], [0, 255, 0], 0);       
       
       if mod(j,15) == 1
            Screen('FillRect',window, [255 0 0], [0, liney, screenresx, screenresy]);
       end
       Screen(window,'Flip');
    end    
    for f = 1:frames
        Screen('FillRect',window,[0 backg 0]);
        if mod(f,15) == 1
            Screen('FillRect',window, [255 0 0], [0, liney, screenresx, screenresy]);
        end
        Screen(window,'Flip');
    end
% wedge up
    for j = 2*frames+1:3*frames
       Screen('DrawTexture', window, w(j), [], dstrect, [], [0], [0], [0, 255, 0], 0);       
       
       if mod(j,15) == 1
            Screen('FillRect',window, [255 0 0], [0, liney, screenresx, screenresy]);
       end
       Screen(window,'Flip');
    end    
    for f = 1:frames
        Screen('FillRect',window,[0 backg 0]);
        if mod(f,15) == 1
            Screen('FillRect',window, [255 0 0], [0, liney, screenresx, screenresy]);
        end
        Screen(window,'Flip');
    end
% wedge down
    for j = 3*frames+1:4*frames
       Screen('DrawTexture', window, w(j), [], dstrect, [], [0], [0], [0, 255, 0], 0);       
       
       if mod(j,15) == 1
            Screen('FillRect',window, [255 0 0], [0, liney, screenresx, screenresy]);
       end
       Screen(window,'Flip');
    end
% 30s gray finish
    for f = 1:frames/2
        Screen('FillRect',window,[0 backg 0]);
        if mod(f,15) == 1
            Screen('FillRect',window, [255 0 0], [0, liney, screenresx, screenresy]);
        end
        Screen(window,'Flip');
    end     
end

elseif bool == 0

% Wedge in from right
for a = 1:frames
	Rout = speed*(frames-a);
    if Rout > Rfinal
        Rout = Rfinal;
    end
	Rin = speed*(frames-a)-ringR;
    if Rin < 0
        Rin = 0;
    end
    for b = 1:Diam^2
        xyl = x(b)^2+y(b)^2;
        
        if xyl >= Rin^2 && xyl < Rout^2 && abs(atan(y(b)/(x(b)))) < pi/4 && x(b) > 0
            mat(b) = foreg;            
        else
            mat(b) = backg;
        end
    end
    w(a) = Screen('MakeTexture',window, mat);
end

% Wedge in from left
d = frames+1;
for a = 1:frames
	Rout = speed*(frames-a);
    if Rout > Rfinal
        Rout = Rfinal;
    end
	Rin = speed*(frames-a)-ringR;
    if Rin < 0
        Rin = 0;
    end    
    for b = 1:Diam^2
        xyl = x(b)^2+y(b)^2;        
        if xyl >= Rin^2 && xyl < Rout^2 && abs(atan(y(b)/(x(b)))) < pi/4 && x(b) < 0
            mat(b) = foreg;            
        else
            mat(b) = backg;
        end
    end
    w(d) = Screen('MakeTexture',window, mat);    
    d = d+1;
end

% Wedge in from up
d = 2*frames+1;
for a = 1:frames
	Rout = speed*(frames-a);
    if Rout > Rfinal
        Rout = Rfinal;
    end
	Rin = speed*(frames-a)-ringR;
    if Rin < 0
        Rin = 0;
    end  
    for b = 1:Diam^2
        xyl = x(b)^2+y(b)^2;
        if xyl >= Rin^2 && xyl < Rout^2 && abs(atan(y(b)/(x(b)))) > pi/4 && y(b) < 0       
            mat(b) = foreg;            
        else
            mat(b) = backg;
        end
    end
    w(d) = Screen('MakeTexture',window, mat);    
    d = d+1;
end

% Wedge in from down
d = 3*frames+1;
for a = 1:frames
	Rout = speed*(frames-a);
    if Rout > Rfinal
        Rout = Rfinal;
    end
	Rin = speed*(frames-a)-ringR;
    if Rin < 0
        Rin = 0;
    end
    for b = 1:Diam^2
        xyl = x(b)^2+y(b)^2;        
        if xyl >= Rin^2 && xyl < Rout^2 && abs(atan(y(b)/(x(b)))) > pi/4 && y(b) > 0 
            mat(b) = foreg;            
        else
            mat(b) = backg;
        end
    end
    w(d) = Screen('MakeTexture',window, mat);    
    d = d+1;
end


dstrect = [0 0 2*Rfinal 2*Rfinal];
dstrect = CenterRectOnPoint(dstrect,centerx,centery);
tstartmovbar = GetSecs; 
for i = 1:repeats
% 30s gray start        
    for f = 1:frames/2
        Screen('FillRect',window,[0 backg 0]);
        if mod(f,15) == 1
            Screen('FillRect',window, [255 0 0], [0, liney, screenresx, screenresy]);
        end
        Screen(window,'Flip');
    end 
% wedge right
    for j = 1:frames
       Screen('DrawTexture', window, w(j), [], dstrect, [], [0], [0], [0, 255, 0], 0);
       
       if mod(j,15) == 1
            Screen('FillRect',window, [255 0 0], [0, liney, screenresx, screenresy]);
       end
       Screen(window,'Flip');
    end
    for f = 1:frames
        Screen('FillRect',window,[0 backg 0]);
        if mod(f,15) == 1
            Screen('FillRect',window, [255 0 0], [0, liney, screenresx, screenresy]);
        end
        Screen(window,'Flip');
    end
% wedge left
    for j = frames+1:2*frames
       Screen('DrawTexture', window, w(j), [], dstrect, [], [0], [0], [0, 255, 0], 0);       
       
       if mod(j,15) == 1
            Screen('FillRect',window, [255 0 0], [0, liney, screenresx, screenresy]);
       end
       Screen(window,'Flip');
    end    
    for f = 1:frames
        Screen('FillRect',window,[0 backg 0]);
        if mod(f,15) == 1
            Screen('FillRect',window, [255 0 0], [0, liney, screenresx, screenresy]);
        end
        Screen(window,'Flip');
    end
% wedge up
    for j = 2*frames+1:3*frames
       Screen('DrawTexture', window, w(j), [], dstrect, [], [0], [0], [0, 255, 0], 0);       
       
       if mod(j,15) == 1
            Screen('FillRect',window, [255 0 0], [0, liney, screenresx, screenresy]);
       end
       Screen(window,'Flip');
    end    
    for f = 1:frames
        Screen('FillRect',window,[0 backg 0]);
        if mod(f,15) == 1
            Screen('FillRect',window, [255 0 0], [0, liney, screenresx, screenresy]);
        end
        Screen(window,'Flip');
    end
% wedge down
    for j = 3*frames+1:4*frames
       Screen('DrawTexture', window, w(j), [], dstrect, [], [0], [0], [0, 255, 0], 0);       
       
       if mod(j,15) == 1
            Screen('FillRect',window, [255 0 0], [0, liney, screenresx, screenresy]);
       end
       Screen(window,'Flip');
    end
% 30s gray finish
    for f = 1:frames/2
        Screen('FillRect',window,[0 backg 0]);
        if mod(f,15) == 1
            Screen('FillRect',window, [255 0 0], [0, liney, screenresx, screenresy]);
        end
        Screen(window,'Flip');
    end     
end
    
end
Movwedgetime = GetSecs-tstartmovbar %#ok<NOPRT,NASGU>
end
