# Supplementary material for: Protocadherin-dependent dendritic self-avoidance regulates neural connectivity and circuit function
Source: eLife. 2015 Jul 3;4:e08964. doi: 10.7554/eLife.08964 (PMC4548410; doi:10.7554/eLife.08964)
Supplement: Source code 1. — Visual stimuli. DOI: http://dx.doi.org/10.7554/eLife.08964.018 [file elife08964s001.zip › Source code 1_Visual stimuli/Noiseannulus.m]

function Noiseannulus (window,srect, Rin, Rout, mininterval, centerx,centery,backg,foreg)
% % Start comment out
% function Noiseannulus (Rin, Rout, mininterval, centerx,centery,backg,foreg)
% KbName('UnifyKeyNames');
% screenid = 1;
% 
% % stops psychtoolbox init screen from appearing
% Screen('Preference', 'VisualDebugLevel', 3);
% Screen('Preference', 'SuppressAllWarnings', 1);
% Screen('Preference', 'SkipSyncTests', 1);
% 
% [window, srect] = Screen('OpenWindow', screenid,[0 backg 0]);
% 
% % End comment out


screenresx = srect(3);
screenresy = srect(4);
liney = screenresy-20;


intframe = mininterval*60*75;

rng default;
color = foreg*randi([0 1],intframe,1);

a = centerx-Rin;
b = centerx+Rin;
c = centery-Rin;
d = centery+Rin;

e = centerx-Rout;
f = centerx+Rout;
g = centery-Rout;
h = centery+Rout;

for abcd = 1:150
    Screen('FillRect',window,[0 backg 0]);
    Screen(window,'Flip');
end  
tstartnoiseannulus = GetSecs;
i = 1;
while i<intframe+1
    Screen('FillOval',window, [0 color(i) 0], [a c b d],400);       
    if mod(i,15) == 1
        Screen('FillRect',window, [255 0 0], [0, liney, screenresx, screenresy]);
    end            
    Screen(window,'Flip');
    i = i+1;
end

j = 1;
while j<intframe+1
    Screen('FillOval',window, [0 color(j) 0], [e g f h],400);  
    Screen('FillOval',window, [0 backg 0], [a c b d],400);
    if mod(j,15) == 1
        Screen('FillRect',window, [127 0 0], [0, liney, screenresx, screenresy]);
    end            
    Screen(window,'Flip');
    j = j+1;
end

stimlengthnoiseannulus = GetSecs-tstartnoiseannulus  %#ok<*NOPRT,NASGU>

for abcd = 1:150
    Screen('FillRect',window,[0 backg 0]);
    Screen(window,'Flip');
end


end
