# Supplementary material for: Protocadherin-dependent dendritic self-avoidance regulates neural connectivity and circuit function
Source: eLife. 2015 Jul 3;4:e08964. doi: 10.7554/eLife.08964 (PMC4548410; doi:10.7554/eLife.08964)
Supplement: Source code 1. — Visual stimuli. DOI: http://dx.doi.org/10.7554/eLife.08964.018 [file elife08964s001.zip › Source code 1_Visual stimuli/OMS.m]

% function OMS(w,srect,shift, sf, oangle,osize,reps,bgangle,Cx,Cy,backg,stimtime,Diffdelay)
function OMS(shift, sf, oangle,osize,reps,bgangle,Cx,Cy,backg,stimtime,Diffdelay)
KbName('UnifyKeyNames');
screenid = 2;

% stops psychtoolbox init screen from appearing
Screen('Preference', 'VisualDebugLevel', 3);
Screen('Preference', 'SuppressAllWarnings', 1);

[w, srect] = Screen('OpenWindow', screenid,[0 backg backg]);

%**** COMMENT OUT TO CONTROL FROM OUTSIDE

% echo off
% Screen('Preference', 'VisualDebugLevel', 3);
% Screen('Preference', 'SuppressAllWarnings', 1);
% % Find out how many screens and use largest screen number.
% whichScreen = max(Screen('Screens'));
% [window winRect] = Screen('OpenWindow', whichScreen);
%**** COMMENT OUT TO CONTROL FROM OUTSIDE

% w = window; % CHANGE TO CONTROL FROM OUTSIDE TO win
% screenRect =srect; % MAKE IT EQUAL TO srect TO CONTROL FROM OUTSIDE; make it equal to the screen for inside ie:[0 0 1280 1024]
% screenresx =srect(3); % MAKE EQUAL TO srect(3)TO CONTROL FROM OUTSIDE;
screenresx =srect(3); % MAKE EQUAL TO srect(3)TO CONTROL FROM OUTSIDE;
screenresy = srect(4); %MAKE EQUAL TO srect(4)TO CONTROL FROM OUTSIDE;
liney = screenresy-20;
AssertOpenGL; % CHECK IN STIMCONTROL


texsize=srect(3)/2; % Half-Size of the grating image.
% white=255; 
% black=0; 
f= 1/sf;  %/100;
% gray= 125;
p=ceil(1/f); 
frameshift = stimtime/1000*60;
ddelay = Diffdelay/1000*60;
fr=f*2*pi;
visiblesize=2*texsize;
visible2size=osize;
%DIM: add line below and remove line 2 below to make stimulus run for
%certain number of spatial periods instead of for defined amount of time
% [x,y]=meshgrid(-texsize:texsize + p*numperiods, 1);
[x,y]=meshgrid(-texsize:texsize + frameshift*shift, 1);
[x2,y2]=meshgrid(-texsize:texsize,-texsize:texsize);

grating= backg + backg*square(fr*x);
% mask = gray * (x2.^2 + y2.^2 <= (texsize)^2);
gratingblank = backg + (0 * x2);
gratingtex=Screen('MakeTexture', w, grating);
masktex=Screen('MakeTexture', w, gratingblank);

dstRect=[0 0 visiblesize visiblesize];
% dstRect=CenterRect(dstRect, screenRect);
% dstRect=CenterRectOnPoint(dstRect,CscreenX,CscreenY);
dst2Rect=[0 0 visible2size visible2size];
dst2Rect=CenterRectOnPoint(dst2Rect,Cx,Cy);
% dst2Rect=CenterRect(dst2Rect, dstRect);  

% DIM: remove frameshift definition above (line ~ 28), change stimtime
% in command line to number of periods, and add line below to make stimulus
% run for defined number of periods instead of for a set number of frames
% frameshift = p*numperiods/shift;

xstep = zeros(frameshift);

for r = 1:frameshift
    xstep(r) = r*shift;
end
xstep(1) = 0;

%global motion
for g = 1:reps
    for dk = 1:2
        for q = 1:frameshift
            srcRect=[xstep(q) 0 xstep(q) + visiblesize visiblesize];
            Screen('DrawTexture', w, gratingtex, srcRect, dstRect, bgangle, [], [], [0, 255, 255]);
            if mod(q,6) ==1
                Screen('FillRect',w, [255 0 0], [0, liney, screenresx, screenresy]);
            end
            Screen('Flip', w); 
            pauserect = srcRect;
        end
    % ADD A THE SAME DELAY THATS GOING TO APPEAR IN THE DIFFERENTIAL PART
    % AS A DELAY HERE TO MAKE THE TIMES SPENT IN GMOTION EQUAL TO DMOTION
        for aa = 1:ddelay
            Screen('DrawTexture', w, gratingtex, pauserect, dstRect, bgangle, [], [], [0, 255, 255]);
            if mod(aa,6) ==1
                Screen('FillRect',w, [255 0 0], [0, liney, screenresx, screenresy]);
            end
            Screen('Flip', w);  
        end % DELAY LOOP  
    end
   
    for dk = 1:2
        for h = 1:frameshift
            srcRect=[xstep(frameshift-h+1) 0 xstep(frameshift-h+1) + visiblesize visiblesize];
            Screen('DrawTexture', w, gratingtex, srcRect, dstRect, bgangle, [], [], [0, 255, 255], 0);
            if mod(h,6) ==1
                Screen('FillRect',w, [255 0 0], [0, liney, screenresx, screenresy]);
            end
            Screen('Flip', w);
            pauserect = srcRect;
        end
    % ADD A THE SAME DELAY THATS GOING TO APPEAR IN THE DIFFERENTIAL PART
    % AS A DELAY HERE TO MAKE THE TIMES SPENT IN GMOTION EQUAL TO DMOTION
        for bb = 1:ddelay
            Screen('DrawTexture', w, gratingtex, pauserect, dstRect, bgangle, [], [], [0, 255, 255]);
            if mod(bb,6) ==1
                Screen('FillRect',w, [255 0 0], [0, liney, screenresx, screenresy]);
            end
            Screen('Flip', w);  
        end % DELAY LOOP
    end
   

%differential motion
    %background shift to the left
    for q = 1:frameshift
        srcRect=[xstep(q) 0 xstep(q) + visiblesize visiblesize];
        Screen('DrawTexture', w, gratingtex, srcRect, dstRect, bgangle, [], [], [0, 255, 255], 0);
        if mod(q,6) ==1
            Screen('FillRect',w, [255 0 0], [0, liney, screenresx, screenresy]);
        end
        Screen('Flip', w); 
        pauserect = srcRect;
    end
    % I WANT TO PUT A DELAY IN HERE TO INCREASE THE DELAY TIME BETWEEN
    % GLOBAL AND LOCAL SHIFTS
    for cc = 1:ddelay
            Screen('DrawTexture', w, gratingtex, pauserect, dstRect, bgangle, [], [], [0, 255, 255]);
            if mod(cc,6) ==1
                Screen('FillRect',w, [255 0 0], [0, liney, screenresx, screenresy]);
            end
            Screen('Flip', w);  
    end %DELAY LOOP
    %object shift to the left
    for t = 1:frameshift 
%run the object grating back a full period here we are creating a count-down indext to go backwards through the array xstep. u = p-t+1;
%the coordinates of a rectangle within gratingtex to copy the grating from
        srcRect=[xstep(frameshift), 0, xstep(frameshift) + visiblesize, visiblesize];
%the coordinates of a rectangle within grantingtex to copy the object grating from. ideally this should be the same starting area
% as the one used in the destination grating
        src2Rect = dst2Rect + [xstep(t), 0, xstep(t), 0];
%Draw grating texture, rotated by "angle":
        Screen('DrawTexture', w, gratingtex, srcRect, dstRect, bgangle, [], [], [0, 255, 255], 0);
%Disable alpha-blending, restrict following drawing to alpha channel:
        Screen('Blendfunction', w, GL_ONE, GL_ZERO, [0 0 0 1]);
%Clear 'dstRect' region of framebuffers alpha channel to zero:
        Screen('FillRect', w, [0 0 0 0], dstRect);
%Fill circular 'dstRect' region with an alpha value of 255:
        Screen('FillOval', w, [0 0 0 255], dst2Rect);
%Enable DeSTination alpha blending and reenalbe drawing to all color
%channels. Following drawing commands will only draw there the alpha value
%in the framebuffer is greater than zero, ie., in our case, inside the
%circular 'dst2Rect' aperture where alpha has been set to 255 by our 'FillOval' command:
        Screen('Blendfunction', w, GL_DST_ALPHA, GL_ONE_MINUS_DST_ALPHA, [1 1 1 1]);
%Draw 2nd grating texture, but only inside alpha == 255 circular aperture, and at an angle of 90 degrees:
        Screen('DrawTexture', w, gratingtex, src2Rect, dst2Rect, oangle,[], [], [0, 255, 255], 0);% replaced dst2Rect with src2Rect
%Restore alpha blending mode for next draw iteration:
        Screen('Blendfunction', w, GL_SRC_ALPHA, GL_ONE_MINUS_SRC_ALPHA);
        if mod(t,6) ==1
            Screen('FillRect',w, [255 0 0], [0, liney, screenresx, screenresy]);
        end
        Screen('Flip', w);
            
    end
    %background shift to the right
    for z = 1:frameshift
        %Define shifted srcRect that cuts out the properly shifted rectangular
        %area from the texture:
        srcRect=[xstep(frameshift-z+1) 0 xstep(frameshift-z+1) + visiblesize visiblesize];

        %Draw grating texture, rotated by "angle":
        Screen('DrawTexture', w, gratingtex, srcRect, dstRect, bgangle, [], [], [0, 255, 255], 0);
        if mod(z,6) ==1
            Screen('FillRect',w, [255 0 0], [0, liney, screenresx, screenresy]);
        end
        Screen('Flip', w); 
        pauserect = srcRect;
    end
    % I WANT TO PUT A DELAY IN HERE TO INCREASE THE DELAY TIME BETWEEN
    % GLOBAL AND LOCAL SHIFTS
    for dd = 1:ddelay
        Screen('DrawTexture', w, gratingtex, pauserect, dstRect, bgangle, [], [], [0, 255, 255]);
            if mod(dd,6) ==1
                Screen('FillRect',w, [255 0 0], [0, liney, screenresx, screenresy]);
            end
        Screen('Flip', w);  
    end % DELAY LOOP
    %object shift to the right
    for k = 1:frameshift 
%run the object grating back a full period here we are creating a count-down indext to go backwards through the array xstep. u = p-t+1;
%the coordinates of a rectangle within gratingtex to copy the grating from
        srcRect=[xstep(1), 0, xstep(1) + visiblesize, visiblesize];
%the coordinates of a rectangle within grantingtex to copy the object grating from. ideally this should be the same starting area
% as the one used in the destination grating
        src2Rect = dst2Rect + [xstep(frameshift-k+1), 0, xstep(frameshift-k+1), 0];
%Draw grating texture, rotated by "angle":
        Screen('DrawTexture', w, gratingtex, srcRect, dstRect, bgangle, [], [], [0, 255, 255], 0);
%Disable alpha-blending, restrict following drawing to alpha channel:
        Screen('Blendfunction', w, GL_ONE, GL_ZERO, [0 0 0 1]);
%Clear 'dstRect' region of framebuffers alpha channel to zero:
        Screen('FillRect', w, [0 0 0 0], dstRect);
%Fill circular 'dstRect' region with an alpha value of 255:
        Screen('FillOval', w, [0 0 0 255], dst2Rect);
%Enable DeSTination alpha blending and reenalbe drawing to all color
%channels. Following drawing commands will only draw there the alpha value
%in the framebuffer is greater than zero, ie., in our case, inside the
%circular 'dst2Rect' aperture where alpha has been set to 255 by our 'FillOval' command:
        Screen('Blendfunction', w, GL_DST_ALPHA, GL_ONE_MINUS_DST_ALPHA, [1 1 1 1]);
%Draw 2nd grating texture, but only inside alpha == 255 circular aperture, and at an angle of 90 degrees:
        Screen('DrawTexture', w, gratingtex, src2Rect, dst2Rect, oangle,[], [], [0, 255, 255], 0);% replaced dst2Rect with srcRect
%Restore alpha blending mode for next draw iteration:
        Screen('Blendfunction', w, GL_SRC_ALPHA, GL_ONE_MINUS_SRC_ALPHA);
        if mod(t,6) ==1
            Screen('FillRect',w, [255 0 0], [0, liney, screenresx, screenresy]);
        end
        Screen('Flip', w);
    end


%local motion
    % is the same as "object shift to the left" but this time with a
    % background texture that is solid
    for dk = 1:2    
        for t = 1:frameshift
    %run the object grating back a full period here we are creating a count-down indext to go backwards through the array xstep. u = p-t+1;
    %the coordinates of a rectangle within gratingtex to copy the grating from
            srcRect=[xstep(p), 0, xstep(p) + visiblesize, visiblesize];
    %the coordinates of a rectangle within grantingtex to copy the object grating from. ideally this should be the same starting area
    % as the one used in the destination grating
            src2Rect = dst2Rect + [xstep(t), 0, xstep(t), 0];
    %Draw grating texture, rotated by "angle":
            Screen('DrawTexture', w, masktex, srcRect, dstRect, bgangle, [], [], [0, 255, 255], 0);
    %Disable alpha-blending, restrict following drawing to alpha channel:
            Screen('Blendfunction', w, GL_ONE, GL_ZERO, [0 0 0 1]);
    %Clear 'dstRect' region of framebuffers alpha channel to zero:
            Screen('FillRect', w, [0 0 0 0], dstRect);
    %Fill circular 'dstRect' region with an alpha value of 255:
            Screen('FillOval', w, [0 0 0 255], dst2Rect);
    %Enable DeSTination alpha blending and reenalbe drawing to all color
    %channels. Following drawing commands will only draw there the alpha value
    %in the framebuffer is greater than zero, ie., in our case, inside the
    %circular 'dst2Rect' aperture where alpha has been set to 255 by our 'FillOval' command:
            Screen('Blendfunction', w, GL_DST_ALPHA, GL_ONE_MINUS_DST_ALPHA, [1 1 1 1]);
    %Draw 2nd grating texture, but only inside alpha == 255 circular aperture, and at an angle of 90 degrees:
            Screen('DrawTexture', w, gratingtex, src2Rect, dst2Rect, oangle,[], [], [0, 255, 255], 0);% replaced dst2Rect with srcRect
    %Restore alpha blending mode for next draw iteration:
            Screen('Blendfunction', w, GL_SRC_ALPHA, GL_ONE_MINUS_SRC_ALPHA);
            if mod(t,6) ==1
                Screen('FillRect',w, [255 0 0], [0, liney, screenresx, screenresy]);
            end
            Screen('Flip', w);
            pauserect = src2Rect;
        end
    % ADD A THE SAME DELAY THATS GOING TO APPEAR IN THE DIFFERENTIAL PART
    % AS A DELAY HERE TO MAKE THE TIMES SPENT IN MOTION EQUAL TO DMOTION
        for ee = 1:ddelay
        Screen('DrawTexture', w, gratingtex, pauserect, dstRect, bgangle, [], [], [0, 255, 255]);
            if mod(ee,6) ==1
                Screen('FillRect',w, [255 0 0], [0, liney, screenresx, screenresy]);
            end
        Screen('Flip', w);  
        end % DELAY LOOP
    end
   
    % is the same as "object shift to the right" but this time with a
    % background texture that is solid
    for dk = 1:2        
        for k = 1:frameshift
             %run the object grating back a full period here we are creating a count-down indext to go backwards through the array xstep. u = p-t+1;
    %the coordinates of a rectangle within gratingtex to copy the grating from
            srcRect=[xstep(1), 0, xstep(1) + visiblesize, visiblesize];
    %the coordinates of a rectangle within grantingtex to copy the object grating from. ideally this should be the same starting area
    % as the one used in the destination grating
            src2Rect = dst2Rect + [xstep(frameshift-k+1), 0, xstep(frameshift-k+1), 0];
    %Draw grating texture, rotated by "angle":
            Screen('DrawTexture', w, masktex, srcRect, dstRect, bgangle, [], [], [0, 255, 255], 0);
    %Disable alpha-blending, restrict following drawing to alpha channel:
            Screen('Blendfunction', w, GL_ONE, GL_ZERO, [0 0 0 1]);
    %Clear 'dstRect' region of framebuffers alpha channel to zero:
            Screen('FillRect', w, [0 0 0 0], dstRect);
    %Fill circular 'dstRect' region with an alpha value of 255:
            Screen('FillOval', w, [0 0 0 255], dst2Rect);
    %Enable DeSTination alpha blending and reenalbe drawing to all color
    %channels. Following drawing commands will only draw there the alpha value
    %in the framebuffer is greater than zero, ie., in our case, inside the
    %circular 'dst2Rect' aperture where alpha has been set to 255 by our 'FillOval' command:
            Screen('Blendfunction', w, GL_DST_ALPHA, GL_ONE_MINUS_DST_ALPHA, [1 1 1 1]);
    %Draw 2nd grating texture, but only inside alpha == 255 circular aperture, and at an angle of 90 degrees:
            Screen('DrawTexture', w, gratingtex, src2Rect, dst2Rect, oangle,[], [], [0, 255, 255], 0);% replaced dst2Rect with srcRect
    %Restore alpha blending mode for next draw iteration:
            Screen('Blendfunction', w, GL_SRC_ALPHA, GL_ONE_MINUS_SRC_ALPHA);
            if mod(k,6) ==1
                Screen('FillRect',w, [255 0 0], [0, liney, screenresx, screenresy]);
            end
            Screen('Flip', w);     
            pauserect = src2Rect;
        end
    % ADD A THE SAME DELAY THATS GOING TO APPEAR IN THE DIFFERENTIAL PART
    % AS A DELAY HERE TO MAKE THE TIMES SPENT IN GMOTION EQUAL TO DMOTION
        for ff = 1:ddelay
            Screen('DrawTexture', w, gratingtex, pauserect, dstRect, bgangle, [], [], [0, 255, 255]);
            if mod(ff,6) ==1
              Screen('FillRect',w, [255 0 0], [0, liney, screenresx, screenresy]);
            end
            Screen('Flip', w);  
        end % DELAY LOOP
    end

end
%     Screen('CloseAll');
end 
