# Supplementary material for: Protocadherin-dependent dendritic self-avoidance regulates neural connectivity and circuit function
Source: eLife. 2015 Jul 3;4:e08964. doi: 10.7554/eLife.08964 (PMC4548410; doi:10.7554/eLife.08964)
Supplement: Source code 1. — Visual stimuli. DOI: http://dx.doi.org/10.7554/eLife.08964.018 [file elife08964s001.zip › Source code 1_Visual stimuli/probefinal.m]

function [xcenter, ycenter] = probefinal(win,screenid,intensity, spotsize)

xcenter = 0;
ycenter = 0;

screenresx = screenid(3);
screenresy = screenid(4);
liney = screenresy-20;
AssertOpenGL;

displayx = screenresx - 100;
displayy = screenresy - 70;
% d = 0
% SpriteDemo
%
% Animates a sprite across the screen.  The image
% follows the mouse, like a huge cursor.
% 
% There are many ways to create animations.  The simplest is to show a
% movie, computing all the frames in advance, as in MovieDemo.  Sprites may
% be a better approach when you want to show a relatively small object
% moving unpredictably.  Here we generate one offscreen window holding the
% sprite image and copy it to the screen for each frame of the animation,
% specifying the screen location by using the destination rect argument of
% Screen 'CopyWindow'.
% 
% See also MovieDemo.
% 
% Thanks to tj <thomasjerde@hotmail.com> for asking how. 
% web http://groups.yahoo.com/group/psychtoolbox/message/1101 ;
%
% 6/20/02 awi  Wrote it as TargetDemo.  
% 6/20/02 dgp  Cosmetic.  Renamed SpriteDemo.
% 8/25/06 rhh  Added noise to the sprite.  Expanded comments.
% 10/14/06 dhb Save and restore altered prefs, more extensive comments for them
% 09/20/09 mk  Improve screenNumber selection as per suggestion of Peter April.

% ------ Parameters ------
spriteSize = 20; % The height and width of the sprite in pixels (the sprite is square)
numberOfSpriteFrames = 30; % The number of animation frames for our sprite
% screennumber = snumber;
try

    % ------ Screen and Color Setup ------

    % Choose a screen
    %screenNumber = max(Screen('Screens'));
%     backgroundColor = 0;%BlackIndex(screenNumber);
%     foregroundColor = 255;%WhiteIndex(screenNumber);
%     foregroundMinusBackground = abs(foregroundColor - backgroundColor);

    
	% Screen is able to do a lot of configuration and performance checks on
	% open, and will print out a fair amount of detailed information when
	% it does.  These commands supress that checking behavior and just let
    % the demo go straight into action.  See ScreenTest for an example of
    % how to do detailed checking.
% 	oldVisualDebugLevel = Screen('Preference', 'VisualDebugLevel', 3);
%     oldSupressAllWarnings = Screen('Preference', 'SuppressAllWarnings', 1);
    
    % Open a window and paint the background white
    %window = Screen('OpenWindow', screenNumber, [0 127 127]); SET FROM THE
    %OUTSIDE NOW
    window = win;

    % Hide the mouse cursor.
    HideCursor;

    % ------ Animation Setup ------ FROM DEMO, UNNECCESARY
    %for i = 1 : numberOfSpriteFrames
        % Create the frames for the animated sprite.  Here the animation
        % consists of noise.        
     %   spriteFrame(i) = Screen('MakeTexture', window, backgroundColor + foregroundMinusBackground * rand(spriteSize));
    %end

    % ------ Bookkeeping Variables ------
    
    %spriteRect = [0 0 spriteSize spriteSize]; % The bounding box for our animated sprite
    spriteFrameIndex = 1; % Which frame of the animation should we show?
    buttons = 0; % When the user clicks the mouse, 'buttons' becomes nonzero.
    mX =0; % The x-coordinate of the mouse cursor
    mY =0; % The y-coordinate of the mouse cursor

    % Exit the demo as soon as the user presses a mouse button.
    m = 0;
    while ~any(buttons(1))
        [a] = KbCheck ;
       
        %capture and print screenposition
         xpos = num2str(mX);
         ypos = num2str(mY);
         X = 'x=';
         Y = 'y=';
         dX = strcat(X,xpos);
         dY = strcat(Y,ypos);
         Screen('DrawText', window, dX, displayx, displayy, [255 0 0]);
         Screen('DrawText', window, dY, displayx, displayy+25, [255 0 0]);
         
        
        
        % Get the location and click state of the mouse.
        previousX = mX;
        previousY = mY;
        [mX, mY, buttons] = GetMouse(window, 0);
        xcenter = mX;
        ycenter = mY;             
             
           
        % Draw the sprite at the new location.
        if mod(m,60) == 0;
            intensity = -1*intensity;
        end
        
        Screen('gluDisk', window, [0 intensity 0], mX, mY, spotsize);
        
        % Call Screen('Flip') to update the screen.  Note that calling
        % 'Flip' after we have both erased and redrawn the sprite prevents
        % the sprite from flickering.
        Screen('Flip', window);
        
        % Animate the sprite only when the mouse is moving.
        if (previousX ~= mX) || (previousY ~= mY)
            spriteFrameIndex = spriteFrameIndex + 1;
            if spriteFrameIndex > numberOfSpriteFrames
                spriteFrameIndex = 1;
            end
        end
        m = m+1;
    end
    
    pause(1);
    % Revive the mouse cursor.
    ShowCursor; 
    
    % Close screen
    % Screen('CloseAll');
    
    
    % Restore preferences
%     Screen('Preference', 'VisualDebugLevel', oldVisualDebugLevel);
%     Screen('Preference', 'SuppressAllWarnings', oldSupressAllWarnings);

catch
    
    % If there is an error in our try block, let's
    % return the user to the familiar MATLAB prompt.
    ShowCursor; 
%     Screen('CloseAll');
%     Screen('Preference', 'VisualDebugLevel', oldVisualDebugLevel);
%     Screen('Preference', 'SuppressAllWarnings', oldSupressAllWarnings);
%     psychrethrow(psychlasterror);


    
end
