# Supplementary material for: Protocadherin-dependent dendritic self-avoidance regulates neural connectivity and circuit function
Source: eLife. 2015 Jul 3;4:e08964. doi: 10.7554/eLife.08964 (PMC4548410; doi:10.7554/eLife.08964)
Supplement: Source code 1. — Visual stimuli. DOI: http://dx.doi.org/10.7554/eLife.08964.018 [file elife08964s001.zip › Source code 1_Visual stimuli/rasterspots.m]

function rasterspots (window,srect,r,msinterval,xspots,yspots,flashes, x,y, backg,foreg)
% function rasterspots (r,msinterval,xspots,yspots,flashes, xcenter,ycenter, backg,foreg)
% KbName('UnifyKeyNames');
% screenid = 2;
% 
% % stops psychtoolbox init screen from appearing
% Screen('Preference', 'VisualDebugLevel', 3);
% Screen('Preference', 'SuppressAllWarnings', 1);
% 
% [window, srect] = Screen('OpenWindow', screenid,[0 backg backg]);

screenresx = srect(3);
screenresy = srect(4);
liney = screenresy-20;

%win = max(Screen('Screens'));
%win = Screen('OpenWindow', win, 127);
% [w, h] = Screen('WindowSize', win);
Screen(window, 'FillRect', [0 backg 0]);
Screen('Flip', window); 
pause(.5);
foreg2 = 0;
if foreg == 0
    foreg2 = 2*backg;
end
% if stim happens to be set to black objects, chances are that the
% background is non-zero, so make the opposite stim twice the brightness of
% the background

framenum = msinterval/1000*75;

d = 2*r;

if mod(xspots,2) == 0
    xstart = x+r;
else
    xstart = x;
end

if mod(yspots,2) == 0
    ystart = y+r;
else
    ystart = y;
end

stepx = floor(xspots/2);
xstart = xstart - stepx*d;
stepy = floor(yspots/2);
ystart = ystart - stepy*d;

lx = xstart-r;
ty = ystart-r;
rx = xstart+r;
by = ystart+r;
tstartmovbar = GetSecs;
for i = 1:yspots
    for j = 1:xspots        
        for k = 1:flashes
            for f = 1:framenum/2
                Screen('FillRect',window,[0 backg 0]);
                if mod(f,15) == 1
                    Screen('FillRect',window, [255 0 0], [0, liney, screenresx, screenresy]);
                end
                Screen(window,'Flip');
            end 
            for m = 1:framenum
                Screen('FillRect', window,[0 foreg 0],[lx,ty,rx,by]);
                if mod(m,15) == 1
                    Screen('FillRect',window, [255 0 0], [0, liney, screenresx, screenresy]);
                end
                Screen('Flip', window);
            end
            for f = 1:framenum/2
                Screen('FillRect',window,[0 backg 0]);
                if mod(f,15) == 1
                    Screen('FillRect',window, [255 0 0], [0, liney, screenresx, screenresy]);
                end
                Screen(window,'Flip');
            end 
            for n = 1:framenum
                Screen('FillRect', window,[0 foreg2 0],[lx,ty,rx,by]);
                if mod(n,15) == 1
                    Screen('FillRect',window, [255 0 0], [0, liney, screenresx, screenresy]);
                end
                Screen('Flip', window);
            end
            for f = 1:framenum/2
                Screen('FillRect',window,[0 backg 0]);
                if mod(f,15) == 1
                    Screen('FillRect',window, [255 0 0], [0, liney, screenresx, screenresy]);
                end
                Screen(window,'Flip');
            end 
        end
        lx = lx + d;
        rx = rx + d;
    end    
    by = by + d;
    ty = ty + d;
    lx = xstart-r;
    rx = xstart+r;
end
Rastertime = GetSecs-tstartmovbar
end
    
