# Supplementary material for: Protocadherin-dependent dendritic self-avoidance regulates neural connectivity and circuit function
Source: eLife. 2015 Jul 3;4:e08964. doi: 10.7554/eLife.08964 (PMC4548410; doi:10.7554/eLife.08964)
Supplement: Source code 1. — Visual stimuli. DOI: http://dx.doi.org/10.7554/eLife.08964.018 [file elife08964s001.zip › Source code 1_Visual stimuli/ReadMe Visual stimuli.txt]

ReadMe Visual stimuli

- All visual stimuli are written in Matlab and require the use of Psychophysics toolbox (http://psychtoolbox.org/)

- Stimcontrol.m is the wrapper function that displays a gray background and runs visual stimuli on demand

	**Note that it requires the IP address of the acquisition computer that is sending commands (line 23)

- This code is meant to along with acquisition VI's (Source code 2)

- If stimulus computer and acquisition computer are the same, use localhost command instead of specifying IP address
