# Supplementary material for: Protocadherin-dependent dendritic self-avoidance regulates neural connectivity and circuit function
Source: eLife. 2015 Jul 3;4:e08964. doi: 10.7554/eLife.08964 (PMC4548410; doi:10.7554/eLife.08964)
Supplement: Source code 1. — Visual stimuli. DOI: http://dx.doi.org/10.7554/eLife.08964.018 [file elife08964s001.zip › Source code 1_Visual stimuli/Ringfinal.m]

function Ringfinal (window,srect,rad, msinterval, flashnum, centerx,centery, backg,foreg)
% function Ringfinal (rad, msinterval, flashnum, centerx,centery, backg,foreg)
% KbName('UnifyKeyNames');
% screenid = 2;
% 
% % stops psychtoolbox init screen from appearing
% Screen('Preference', 'VisualDebugLevel', 3);
% Screen('Preference', 'SuppressAllWarnings', 1);
% [window, srect] = Screen('OpenWindow', screenid,[0 backg backg]);


%whichScreen = max(Screen('Screens')); SET FROM THE OUTSIDE
%window = Screen(whichScreen, 'OpenWindow');
% window = win;
screenresx = srect(3);
screenresy = srect(4);
liney = screenresy-20;
intframe = msinterval/1000*75;

%Screen(window, 'FillRect', [0 75 75]); SET FROM THE OUTSIDE
%Screen(window, 'FillRect', [75 75 75]);
%To start with gray (not aqua) screen
meshleft = -1*centerx;
meshright = screenresx-centerx;
meshup = -1*((screenresx-screenresy)/2 +centery);
meshdown = screenresx-1*((screenresx-screenresy)/2 +centery);
[x,y] = meshgrid(meshleft:meshright, meshup:meshdown);
m1 = x;
m2 = x;
m3 = x;
m4 = x;
m5 = x;
m6 = x;
m7 = x;
m8 = x;
m9 = x;
m10 = x;
m11 = x;
m12 = x;

l = length (x);
for i = 1:l^2
    if (x(i)^2 + y(i)^2 < rad^2)
        m1(i) = foreg;
        m2(i) = 0;
    else
        m2(i) = backg;
        m1(i) = backg;
    end
end
w = zeros(1,12);
for i = 1:flashnum
    w(2*i-1) = Screen(window, 'MakeTexture', m1);
    w(2*i) = Screen(window, 'MakeTexture', m2);
end

rad2 = 3*rad;
for i = 1:l^2
    if (x(i)^2 + y(i)^2 < rad2^2 && x(i)^2 + y(i)^2 >= rad^2)
        m3(i) = foreg;
        m4(i) = 0;
    else
        m3(i) = backg;
        m4(i) = backg;
    end
end

for i = flashnum+1:flashnum*2
    w(2*i-1) = Screen(window, 'MakeTexture', m3);
    w(2*i) = Screen(window, 'MakeTexture', m4);
end

rad3 = 5*rad;
for i = 1:l^2;
    if (x(i)^2 + y(i)^2 < rad3^2 && x(i)^2 + y(i)^2 >= rad2^2)
        m5(i) = foreg;
        m6(i) = 0;
    else
        m5(i) = backg;
        m6(i) = backg;
    end
end

for i = 2*flashnum+1:flashnum*3
    w(2*i-1) = Screen(window, 'MakeTexture', m5);
    w(2*i) = Screen(window, 'MakeTexture', m6);
end


rad4 = 7*rad;
for i = 1:l^2
    if (x(i)^2 + y(i)^2 < rad4^2 && x(i)^2 + y(i)^2 >= rad3^2)
        m7(i) = foreg;
        m8(i) = 0;
    else
        m7(i) = backg;
        m8(i) = backg;
    end
end

for i = 3*flashnum+1:flashnum*4
    w(2*i-1) = Screen(window, 'MakeTexture', m7);
    w(2*i) = Screen(window, 'MakeTexture', m8);
end

rad5 = 9*rad;
for i = 1:l^2
    if (x(i)^2 + y(i)^2 < rad5^2 && x(i)^2 + y(i)^2 >= rad4^2)
        m9(i) = foreg;
        m10(i) = 0;
    else
        m9(i) = backg;
        m10(i) = backg;
    end
end

for i = 4*flashnum+1:flashnum*5
    w(2*i-1) = Screen(window, 'MakeTexture', m9);
    w(2*i) = Screen(window, 'MakeTexture', m10);
end

rad6 = 11*rad;
for i = 1:l^2
    if (x(i)^2 + y(i)^2 < rad6^2 && x(i)^2 + y(i)^2 >= rad5^2)
        m11(i) = foreg;
        m12(i) = 0;
    else
        m11(i) = backg;
        m12(i) = backg;
    end
end

for i = 5*flashnum+1:flashnum*6
    w(2*i-1) = Screen(window, 'MakeTexture', m11);
    w(2*i) = Screen(window, 'MakeTexture', m12);
end

tstartring = GetSecs;
for i = 1:flashnum*12   
    for f = 1:(intframe/2)
        Screen('FillRect',window,[0 backg 0]);
        if mod(f,15) == 1
            Screen('FillRect',window, [255 0 0], [0, liney, screenresx, screenresy]);
        end
        Screen(window,'Flip');
    end         
    for j = 1:intframe
        Screen('DrawTexture', window, w(i), [], [], [], [0], [0], [0, 255, 0], 0);
        
        if mod(j,15) == 1
            Screen('FillRect',window, [255 0 0], [0, liney, screenresx, screenresy]);
        end
        
        Screen(window,'Flip');
    end
    for f = 1:(intframe/2)
        Screen('FillRect',window,[0 backg 0]);
        if mod(f,15) == 1
            Screen('FillRect',window, [255 0 0], [0, liney, screenresx, screenresy]);
        end
        Screen(window,'Flip');
    end 
    %Makes red line to count frames (comment out if you want);
    
end
stimlengthring = GetSecs-tstartring %#ok<NOPRT,NASGU>

end
% KbWait;
% Screen('CloseAll');
