# Supplementary material for: Protocadherin-dependent dendritic self-avoidance regulates neural connectivity and circuit function
Source: eLife. 2015 Jul 3;4:e08964. doi: 10.7554/eLife.08964 (PMC4548410; doi:10.7554/eLife.08964)
Supplement: Source code 1. — Visual stimuli. DOI: http://dx.doi.org/10.7554/eLife.08964.018 [file elife08964s001.zip › Source code 1_Visual stimuli/Screenchop.m]

function Screenchop (window ,srect, chopx, chopy, msinterval, flashnum,backg,foreg)
% function Screenchop (chopx, chopy, msinterval, flashnum,backg,foreg)
% KbName('UnifyKeyNames');
% screenid = 2;
% 
% % stops psychtoolbox init screen from appearing
% Screen('Preference', 'VisualDebugLevel', 3);
% Screen('Preference', 'SuppressAllWarnings', 1);
% 
% [window, srect] = Screen('OpenWindow', screenid,[0 backg backg]);

%whichScreen = max(Screen('Screens'));
%window = Screen(whichScreen, 'OpenWindow');
%Screen(window, 'FillRect', [0 127 127]); SET FROM OUTSIDE

screenresx = srect(3);
screenresy = srect(4);
liney = screenresy-20;
tstartchop = GetSecs;
intframe = msinterval/1000*75;

xpix = screenresx/chopx;
ypix = screenresy/chopy;
a = 0;
b = 0;
c = xpix-1;
d = ypix-1;

foreg2 = 0;
if foreg == 0
    foreg2 = 2*backg;
end

for i = 1:chopy     
    for j = 1:chopx
        for k = 1:flashnum
            for f = 1:intframe/2                
                Screen(window, 'FillRect', [0 backg 0]);
                if mod(f,15) == 1
                    Screen('FillRect',window, [255 0 0], [0, liney, screenresx, screenresy]);
                end
                Screen(window,'Flip');
            end
            for l = 1:intframe
                Screen('FillRect',window, [0 foreg 0], [a b c d]);       
                if mod(l,15) == 1
                    Screen('FillRect',window, [255 0 0], [0, liney, screenresx, screenresy]);
                end            
                Screen(window,'Flip');
            end
            for f = 1:intframe              
                Screen(window, 'FillRect', [0 backg 0]);
                if mod(f,15) == 1
                    Screen('FillRect',window, [255 0 0], [0, liney, screenresx, screenresy]);
                end
                Screen(window,'Flip');
            end
            for m = 1:intframe                  
                Screen('FillRect',window, [0 foreg2 0], [a b c d]);
                if mod(m,15) == 1
                    Screen('FillRect',window, [255 0 0], [0, liney, screenresx, screenresy]);
                end
                Screen(window,'Flip');
            end
            for f = 1:intframe/2              
                Screen(window, 'FillRect', [0 backg 0]);
                if mod(f,15) == 1
                    Screen('FillRect',window, [255 0 0], [0, liney, screenresx, screenresy]);
                end
                Screen(window,'Flip');
            end
        end        
        a = a + xpix;
        c = c + xpix;
    end
    a = 0;
    b = b+ypix-1;
    c = xpix-1;
    d = d+ypix-1;
end

stimlengthchop = GetSecs-tstartchop %#ok<NOPRT,NASGU>

%KbWait;
%Screen('CloseAll');
end
