# Supplementary material for: Protocadherin-dependent dendritic self-avoidance regulates neural connectivity and circuit function
Source: eLife. 2015 Jul 3;4:e08964. doi: 10.7554/eLife.08964 (PMC4548410; doi:10.7554/eLife.08964)
Supplement: Source code 1. — Visual stimuli. DOI: http://dx.doi.org/10.7554/eLife.08964.018 [file elife08964s001.zip › Source code 1_Visual stimuli/stimcontrol.m]

function stimcontrol(backg,foreg,probestart)

%(stim)

KbName('UnifyKeyNames');
screenid = 1;

% stops psychtoolbox init screen from appearing
Screen('Preference', 'VisualDebugLevel', 3);
Screen('Preference', 'SuppressAllWarnings', 1);

[win, winRect] = Screen('OpenWindow', screenid,[0 backg 0]);
%[w,h] = Screen('WindowSize', win);

pause(1);
[xcenter, ycenter] = probefinal(win,winRect,foreg, probestart) %#ok<NOPRT>
Screen(win, 'FillRect', [0 backg 0]);
vbl=Screen('Flip', win);

escapeKey = KbName('ESCAPE');

% for TCP/IP start and select info       
t = tcpip('[insert IP address here]', 6342);
% t = tcpip('localhost', 6342);
fopen(t);

% data = fscanf(t);
%echotcpip('off');

% input = str2num (data);

while (vbl<(vbl+3600))
    data = fscanf(t);
    command = str2num (data); %#ok<ST2NM>
                
     if (isempty(command))
         command = 1;
     else
         input = command(1);
     end
    
    switch input
        case 1
            Screen('FillRect',win, [0 backg 0]);   
            Screen('Flip', win);                                   
        case 2
            Ringfinal(win,winRect,command(2),command(3),command(4),xcenter,ycenter,backg,foreg)
%             Ringfinal(win,winRect,Rwidth2,flasht3,reps4,xcenter,ycenter)
        case 3
            Circlefinal(win,winRect,command(2),command(3),command(4),command(5),xcenter,ycenter,backg,command(6),foreg)
%             Circlefinal(win,winRect,Runit2,flasht3,numcircles4,reps5,xcenter,ycenter,backg,brightbool6)
        case 4
            pause(.5)
            [xcenter,ycenter] = probefinal(win,winRect,command(2), command(3)) %#ok<NOPRT>
%             [xcenter,ycenter] = probefinal(win,screenid,255)
        case 5
            dkmovingbar(win,winRect,command(2),command(3),command(4),command(5),command(6),xcenter,ycenter, backg,foreg)
%             akmovingbar(win,winRect, pixels/frame2, bar length3, bar width4, bar sweep t5,bar repeats6,xcenter,ycenter,backg)
        case 6
            OMS(win,winRect,command(2),command(3),command(4),command(5),command(6),command(7),xcenter,ycenter,backg,command(8))
%             OMS(window,srect,shift2, sf3, oangle4,osize5,reps6,bgangle7,Cx,Cy,backg,timperstim8)
        case 7
            rasterspots(win,winRect,command(2),command(3),command(4),command(5),command(6),xcenter,ycenter,backg,foreg)
%             rasterspots(win,winRect,halfedge2,flasht3,xspots4,yspots5,reps6,xcenter,ycenter,backg)
        case 8
            fullfieldfinal(win,winRect, command(2), command(3),backg,foreg)
%             fullfieldfinal(win,screenid, flashint2, flashnum3,backg)
        case 9           
            dkmovingspots(win,winRect,command(2),command(3),command(4),command(5),command(6),xcenter,ycenter, command(7),backg,foreg)
%             akmovingspots(win, winRect, pixels/frame2, bar length3, bar width4, bar sweep t5,bar repeats6,xcenter,ycenter,bardiv7,backg)
        case 10
            Screenchop(win,winRect,command(2),command(3),command(4),command(5),backg,foreg)
%             Screenchop(win,winRect,chopx2, chopy3, msinterval4, flashnum5,backg)
        case 11
            Switch_grate(win,winRect,command(2),command(3),command(4),command(5), command(6),xcenter,ycenter,backg,foreg)
%             Switch_grate(window,srect,periodtime2, repeats3, spatialF4,rotation5, spotR6, xc,yc,backg)
        case 12
            xcenter = command(2) %#ok<NOPRT>
            ycenter = command(3) %#ok<NOPRT>
            backg = command(4) %#ok<NOPRT>
            foreg = command(5) %#ok<NOPRT>
        case 13            
            barnoisefinal(win,winRect,command(2),command(3),command(4),command(5),command(6),command(7))
%             barnoisefinal(win,winRect,1,320,1,1,0,20)
        case 14
            Cont_grate(win,winRect,command(2),command(3),command(4), command(5), command(6),xcenter,ycenter,backg,foreg)
%             Cont_grating(win,winRect,periodtime2,numreps3,spatper4,rotation5,Rspot6,xc,yc,backg)
        case 15
            omsjitter(win,winRect,command(2),command(3),command(4),command(5),command(6),command(7),command(8),xcenter,ycenter,command(9),command(10),backg)
%            omsjitter(w,sRect, shift2, sf3, oangle4,osize5,reps6,jtime7,bgangle8,Cx,Cy,topmask9,bottommask10,backg) 
        case 16
            Movingring(win,winRect,command(2),command(3),command(4),command(5),xcenter,ycenter,backg,command(6),foreg)
%             Movingring(win,sRect,ringR2,speed3,msinterval4,repeats5,centerx,centery,backg,bool6)
        case 17
            Movingwedge(win,winRect,command(2),command(3),command(4),command(5),xcenter,ycenter,backg,command(6),foreg)
%             Movingwedge(win,sRect,ringR2,speed3,msinterval4,repeats5,centerx,centery,backg,bool6)
        case 18
            twospots(win,winRect,command(2),command(3),command(4),command(5),command(6),command(7),command(8),xcenter,ycenter,backg,foreg)
%             twospots(window,srect,xsize2,ysize3,rfrad4,spotsep5,flasht6,flashdelay7,reps8,xc,yc,backg,foreg)
        case 19
            dkmovingstripes(win,winRect,command(2),command(3),command(4),command(5),command(6),command(7), xcenter,ycenter,backg,foreg)
%             dkmovingstripes(window,srect,realxv2,length3, width4, periodtime5, repeats6, bardivs7, xc,yc,backg,foreg)
        case 20
            hexspots(win,winRect,command(2),command(3),command(4),command(5),xcenter,ycenter,backg,foreg)
%             hexspots(win,srect,hexrad2, realxv3, dursecs4,reps5, xc, yc, backg, foreg)
        case 21
            Noiseannulus (win,winRect, command(2),command(3),command(4), xcenter,ycenter,backg,foreg)
%             Noiseannulus (window,srect, Rin, Rout, mininterval, centerx,centery,backg,foreg)
        case 22
            dkwhitebin(win,winRect,command(2),command(3),command(4),command(5),xcenter,ycenter,backg,foreg)
%             dkwhitebin(win,srect,rectsize2, scale3, mininterval4, frate5, xc, yc, backg, foreg)        
        case 23
            dkmoving2dir(win,winRect,command(2),command(3),command(4),command(5),command(6),xcenter,ycenter, backg,foreg,command(7))
%             akmoving2dir(win,winRect, pixels/frame2, bar length3, bar width4, bar sweep t5,bar repeats6,xcenter,ycenter,backg,angle7)
        otherwise
            
            %i = i+1 just a counter to see if this code runs
    end
    % Check the state of the keyboard.
	[ keyIsDown, ~, keyCode ] = KbCheck;

    % If the user is pressing a key, then display its code number and name.
    if keyIsDown
        if keyCode(escapeKey)
            break;
        end
        
        while KbCheck;
        end
    end
    
end

Screen('CloseAll')
fclose(t);
delete(t);
end
