# Supplementary material for: Protocadherin-dependent dendritic self-avoidance regulates neural connectivity and circuit function
Source: eLife. 2015 Jul 3;4:e08964. doi: 10.7554/eLife.08964 (PMC4548410; doi:10.7554/eLife.08964)
Supplement: Source code 1. — Visual stimuli. DOI: http://dx.doi.org/10.7554/eLife.08964.018 [file elife08964s001.zip › Source code 1_Visual stimuli/Switch_grate.m]

function Switch_grate(window,srect,periodtime, repeats, po,rotation, r, xc,yc,backg,foreg)
% function Switch_grate(periodtime, repeats, po,rotation, r, xc,yc,backg,foreg)
% KbName('UnifyKeyNames');
% screenid = 2;
% 
% % stops psychtoolbox init screen from appearing
% Screen('Preference', 'VisualDebugLevel', 3);
% Screen('Preference', 'SuppressAllWarnings', 1);
% 
% [window, srect] = Screen('OpenWindow', screenid,[0 backg backg]);

p = 1/po; %spatial frequency in pixels

% frate = Screen('FrameRate', window);
w = srect(3);
h = srect(4);
%   ifi = Screen('GetFlipInterval', window);
%   vbl=Screen('Flip', window);
liney = h - 20;
% DIM: will use liney to make red flashing bar for frame counter

% periodtime = msperiodtime/1000;

if nargin < 10
    xc = [];
    yc = [];
end
if isempty(xc)
    xc = w/2;
end
if isempty(yc)
    yc = h/2;
end

% Make sure we're running on PTB-3:
AssertOpenGL;


 % For example, if period time is 2, and stime time is 2, then it will do 4
 % half periods or 2 full periods
 %distancexy = realxv * periodtime*frate; %dist from vel,time,and current frame rate
 duration = periodtime/2/1000*75; %how many periods do you want the bar to travel
 
% white = 255; % pixel value for white
% black = 0; % pixel value for black
% gray = (white+black)/2;
% inc = white-gray;
Screen(window, 'FillRect', [0 backg backg]);
Screen(window,'Flip');

[x,y] = meshgrid(-r:+r, -r:+r);
m = square(2*pi*p*x);
n = -square(2*pi*p*x);

for i = 1:2*r+1
    for j = 1:2*r+1
        if ((i-r)^2+(j-r)^2 > r^2)
%             x(i,j) = 0;
            m(i,j) = 0;
            n(i,j) = 0;
        end
    end
end

dstRect=[-r -r r r];
dstRect=CenterRectOnPoint(dstRect,xc,yc);
% m = sin(p*2*pi*x);
% n = -sin(p*2*pi*x);
tex1 = backg+(foreg-backg)*m;
tex1(tex1<0) = 0;
tex2 = backg+(foreg-backg)*n;
tex2(tex2<0) = 0;
% tex1 = backg+backg*m;
% tex2 = backg+backg*n;
% Use these if gray is actually halfway between white and black
% w1 = Screen('MakeTexture', window, gray+inc*m);
% w2 = Screen('MakeTexture', window, gray+inc*n);
w1 = Screen('MakeTexture', window, tex1);
w2 = Screen('MakeTexture', window, tex2);

tstartmovbar = GetSecs;
for i = 1:repeats
    for k = 1:duration
        Screen('FillRect',window,[0 backg 0]);
        if mod(k,15) ==1
            Screen('FillRect',window, [255 0 0], [0, liney, w, h]);
        end
        Screen(window,'Flip'); 
    end
    for j = 1:duration        
        Screen('DrawTexture', window, w1, [], dstRect, rotation, [0], [0], [0, 255, 0], 0);         
        if mod(j,15) ==1
            Screen('FillRect',window, [255 0 0], [0, liney, w, h]);
        end
        Screen(window,'Flip'); 
    end
    for j = 1:duration        
        Screen('DrawTexture', window, w2, [], dstRect, rotation, [0], [0], [0, 255, 0], 0);         
        if mod(j,15) ==1
            Screen('FillRect',window, [255 0 0], [0, liney, w, h]);
        end
        Screen(window,'Flip'); 
    end   
    for k = 1:duration
        Screen('FillRect',window,[0 backg 0]);
        if mod(k,15) ==1
            Screen('FillRect',window, [255 0 0], [0, liney, w, h]);
        end
        Screen(window,'Flip'); 
    end
end

Switchgratingtime = GetSecs-tstartmovbar
Screen(window, 'FillRect', [0 backg backg]);
Screen(window,'Flip');

% sca

return
