# Supplementary material for: Protocadherin-dependent dendritic self-avoidance regulates neural connectivity and circuit function
Source: eLife. 2015 Jul 3;4:e08964. doi: 10.7554/eLife.08964 (PMC4548410; doi:10.7554/eLife.08964)
Supplement: Source code 1. — Visual stimuli. DOI: http://dx.doi.org/10.7554/eLife.08964.018 [file elife08964s001.zip › Source code 1_Visual stimuli/twospots.m]

function twospots(window,srect,xsize,ysize,rfrad,spotsep,flasht,flashdelay,reps,xc,yc,backg,foreg)
% Remove here
% function twospots (xsize,ysize,rfrad,spotsep,flasht,flashdelay,reps,xc,yc,backg,foreg)
% KbName('UnifyKeyNames');
% screenid = 2;
% 
% % stops psychtoolbox init screen from appearing
% Screen('Preference', 'VisualDebugLevel', 3);
% Screen('Preference', 'SuppressAllWarnings', 1);

% [window, srect] = Screen('OpenWindow', screenid,[0 backg backg]);
% remove here
screenresx = srect(3);
screenresy = srect(4);
liney = screenresy-20;

AssertOpenGL;
Screen(window, 'FillRect', [0 backg backg]);
Screen('Flip', window); 
pause(.5);
outl = rfrad+spotsep/2;
inl = rfrad-spotsep/2;
outld = rfrad+spotsep/(2*sqrt(2));
inld = rfrad-spotsep/(2*sqrt(2));
framealone = flashdelay/100*6;
frameboth = (flasht-flashdelay)/100*6;

for loop = 1:reps

%1. Start of east to west direction 
    lx1 = xc+outl-xsize/2;
    rx1 = xc+outl+xsize/2;
    ty1 = yc-ysize/2;
    by1 = yc+ysize/2;    
    lx2 = xc+inl-xsize/2;
    rx2 = xc+inl+xsize/2;
    ty2 = yc-ysize/2;
    by2 = yc+ysize/2;
    
    for gray = 1:30
        Screen('FillRect', window,[0 backg backg]);
        if mod(gray,6) == 1
            Screen('FillRect',window, [255 0 0], [0, liney, screenresx, screenresy]);
        end
        Screen(window,'Flip');
    end
    for a = 1:framealone
        Screen('FillRect', window,[0 foreg foreg],[lx1 ty1 rx1 by1]);
        if mod(a,6) == 1
            Screen('FillRect',window, [255 0 0], [0, liney, screenresx, screenresy]);
        end
        Screen(window,'Flip');
    end
    for a = 1:frameboth
        Screen('FillRect', window,[0 foreg foreg],[lx1 ty1 rx1 by1]);
        Screen('FillRect', window,[0 foreg foreg],[lx2 ty2 rx2 by2]);
        if mod(a,6) == 1
            Screen('FillRect',window, [255 0 0], [0, liney, screenresx, screenresy]);
        end
        Screen(window,'Flip');
    end
    for a = 1:framealone
        Screen('FillRect', window,[0 foreg foreg],[lx2 ty2 rx2 by2]);
        if mod(a,6) == 1
            Screen('FillRect',window, [255 0 0], [0, liney, screenresx, screenresy]);
        end
        Screen(window,'Flip');
    end    
    for gray = 1:30
        Screen('FillRect', window,[0 backg backg]);
        if mod(gray,6) == 1
            Screen('FillRect',window, [255 0 0], [0, liney, screenresx, screenresy]);
        end
        Screen(window,'Flip');
    end

%2. End of east to west, start of northwest to southeast
    xa1 = xc-outld-(xsize/2)*cos(3*pi/4)-(ysize/2)*sin(3*pi/4);
    ya1 = yc-outld+(xsize/2)*sin(3*pi/4)-(ysize/2)*cos(3*pi/4);
    xb1 = xc-outld+(xsize/2)*cos(3*pi/4)-(ysize/2)*sin(3*pi/4);
    yb1 = yc-outld-(xsize/2)*sin(3*pi/4)-(ysize/2)*cos(3*pi/4);
    xc1 = xc-outld+(xsize/2)*cos(3*pi/4)+(ysize/2)*sin(3*pi/4);
    yc1 = yc-outld-(xsize/2)*sin(3*pi/4)+(ysize/2)*cos(3*pi/4);
    xd1 = xc-outld-(xsize/2)*cos(3*pi/4)+(ysize/2)*sin(3*pi/4);
    yd1 = yc-outld+(xsize/2)*sin(3*pi/4)+(ysize/2)*cos(3*pi/4);
    
    xa2 = xc-inld-(xsize/2)*cos(3*pi/4)-(ysize/2)*sin(3*pi/4);
    ya2 = yc-inld+(xsize/2)*sin(3*pi/4)-(ysize/2)*cos(3*pi/4);
    xb2 = xc-inld+(xsize/2)*cos(3*pi/4)-(ysize/2)*sin(3*pi/4);
    yb2 = yc-inld-(xsize/2)*sin(3*pi/4)-(ysize/2)*cos(3*pi/4);
    xc2 = xc-inld+(xsize/2)*cos(3*pi/4)+(ysize/2)*sin(3*pi/4);
    yc2 = yc-inld-(xsize/2)*sin(3*pi/4)+(ysize/2)*cos(3*pi/4);
    xd2 = xc-inld-(xsize/2)*cos(3*pi/4)+(ysize/2)*sin(3*pi/4);
    yd2 = yc-inld+(xsize/2)*sin(3*pi/4)+(ysize/2)*cos(3*pi/4);
    
    for gray = 1:30
        Screen('FillRect', window,[0 backg backg]);
        if mod(gray,6) == 1
            Screen('FillRect',window, [255 0 0], [0, liney, screenresx, screenresy]);
        end
        Screen(window,'Flip');
    end           
    
    for b = 1:framealone
        Screen('FillPoly', window,[0 foreg foreg],[xa1,ya1;xb1,yb1;xc1,yc1;xd1,yd1]);
        if mod(b,6) == 1
            Screen('FillRect',window, [255 0 0], [0, liney, screenresx, screenresy]);
        end
        Screen(window,'Flip');
    end
    for b = 1:frameboth
        Screen('FillPoly', window,[0 foreg foreg],[xa1,ya1;xb1,yb1;xc1,yc1;xd1,yd1]);
        Screen('FillPoly', window,[0 foreg foreg],[xa2,ya2;xb2,yb2;xc2,yc2;xd2,yd2]);
        if mod(b,6) == 1
            Screen('FillRect',window, [255 0 0], [0, liney, screenresx, screenresy]);
        end
        Screen(window,'Flip');
    end
    for b = 1:framealone
        Screen('FillPoly', window,[0 foreg foreg],[xa2,ya2;xb2,yb2;xc2,yc2;xd2,yd2]);
        if mod(b,6) == 1
            Screen('FillRect',window, [255 0 0], [0, liney, screenresx, screenresy]);
        end
        Screen(window,'Flip');
    end    
    for gray = 1:30
        Screen('FillRect', window,[0 backg backg]);
        if mod(gray,6) == 1
            Screen('FillRect',window, [255 0 0], [0, liney, screenresx, screenresy]);
        end
        Screen(window,'Flip');
    end
    
%3. End of nw to se, start of south to north
    lx1 = xc-ysize/2;
    rx1 = xc+ysize/2;
    ty1 = yc+outl-xsize/2;
    by1 = yc+outl+xsize/2;
    lx2 = xc-ysize/2;
    rx2 = xc+ysize/2;
    ty2 = yc+inl-xsize/2;
    by2 = yc+inl+xsize/2;
    
    for gray = 1:30
        Screen('FillRect', window,[0 backg backg]);
        if mod(gray,6) == 1
            Screen('FillRect',window, [255 0 0], [0, liney, screenresx, screenresy]);
        end
        Screen(window,'Flip');
    end
    for c = 1:framealone
        Screen('FillRect', window,[0 foreg foreg],[lx1 ty1 rx1 by1]);
        if mod(c,6) == 1
            Screen('FillRect',window, [255 0 0], [0, liney, screenresx, screenresy]);
        end
        Screen(window,'Flip');
    end
    for c = 1:frameboth
        Screen('FillRect', window,[0 foreg foreg],[lx1 ty1 rx1 by1]);
        Screen('FillRect', window,[0 foreg foreg],[lx2 ty2 rx2 by2]);
        if mod(c,6) == 1
            Screen('FillRect',window, [255 0 0], [0, liney, screenresx, screenresy]);
        end
        Screen(window,'Flip');
    end
    for c = 1:framealone
        Screen('FillRect', window,[0 foreg foreg],[lx2 ty2 rx2 by2]);
        if mod(c,6) == 1
            Screen('FillRect',window, [255 0 0], [0, liney, screenresx, screenresy]);
        end
        Screen(window,'Flip');
    end    
    for gray = 1:30
        Screen('FillRect', window,[0 backg backg]);
        if mod(gray,6) == 1
            Screen('FillRect',window, [255 0 0], [0, liney, screenresx, screenresy]);
        end
        Screen(window,'Flip');
    end
    
    
%4. End of s to n, start of northeast to southwest
    
    xa1 = xc+outld-(xsize/2)*cos(pi/4)-(ysize/2)*sin(pi/4);
    ya1 = yc-outld+(xsize/2)*sin(pi/4)-(ysize/2)*cos(pi/4);
    xb1 = xc+outld+(xsize/2)*cos(pi/4)-(ysize/2)*sin(pi/4);
    yb1 = yc-outld-(xsize/2)*sin(pi/4)-(ysize/2)*cos(pi/4);
    xc1 = xc+outld+(xsize/2)*cos(pi/4)+(ysize/2)*sin(pi/4);
    yc1 = yc-outld-(xsize/2)*sin(pi/4)+(ysize/2)*cos(pi/4);
    xd1 = xc+outld-(xsize/2)*cos(pi/4)+(ysize/2)*sin(pi/4);
    yd1 = yc-outld+(xsize/2)*sin(pi/4)+(ysize/2)*cos(pi/4);
    
    xa2 = xc+inld-(xsize/2)*cos(pi/4)-(ysize/2)*sin(pi/4);
    ya2 = yc-inld+(xsize/2)*sin(pi/4)-(ysize/2)*cos(pi/4);
    xb2 = xc+inld+(xsize/2)*cos(pi/4)-(ysize/2)*sin(pi/4);
    yb2 = yc-inld-(xsize/2)*sin(pi/4)-(ysize/2)*cos(pi/4);
    xc2 = xc+inld+(xsize/2)*cos(pi/4)+(ysize/2)*sin(pi/4);
    yc2 = yc-inld-(xsize/2)*sin(pi/4)+(ysize/2)*cos(pi/4);
    xd2 = xc+inld-(xsize/2)*cos(pi/4)+(ysize/2)*sin(pi/4);
    yd2 = yc-inld+(xsize/2)*sin(pi/4)+(ysize/2)*cos(pi/4);
    
    for gray = 1:30
        Screen('FillRect', window,[0 backg backg]);
        if mod(gray,6) == 1
            Screen('FillRect',window, [255 0 0], [0, liney, screenresx, screenresy]);
        end
        Screen(window,'Flip');
    end           
    
    for d = 1:framealone
        Screen('FillPoly', window,[0 foreg foreg],[xa1,ya1;xb1,yb1;xc1,yc1;xd1,yd1]);
        if mod(d,6) == 1
            Screen('FillRect',window, [255 0 0], [0, liney, screenresx, screenresy]);
        end
        Screen(window,'Flip');
    end
    for d = 1:frameboth
        Screen('FillPoly', window,[0 foreg foreg],[xa1,ya1;xb1,yb1;xc1,yc1;xd1,yd1]);
        Screen('FillPoly', window,[0 foreg foreg],[xa2,ya2;xb2,yb2;xc2,yc2;xd2,yd2]);
        if mod(d,6) == 1
            Screen('FillRect',window, [255 0 0], [0, liney, screenresx, screenresy]);
        end
        Screen(window,'Flip');
    end
    for d = 1:framealone
        Screen('FillPoly', window,[0 foreg foreg],[xa2,ya2;xb2,yb2;xc2,yc2;xd2,yd2]);
        if mod(d,6) == 1
            Screen('FillRect',window, [255 0 0], [0, liney, screenresx, screenresy]);
        end
        Screen(window,'Flip');
    end    
    for gray = 1:30
        Screen('FillRect', window,[0 backg backg]);
        if mod(gray,6) == 1
            Screen('FillRect',window, [255 0 0], [0, liney, screenresx, screenresy]);
        end
        Screen(window,'Flip');
    end

%5. End of ne to sw, start of west to east

    lx1 = xc-outl-xsize/2;
    rx1 = xc-outl+xsize/2;
    ty1 = yc-ysize/2;
    by1 = yc+ysize/2;    
    lx2 = xc-inl-xsize/2;
    rx2 = xc-inl+xsize/2;
    ty2 = yc-ysize/2;
    by2 = yc+ysize/2;
    
    for gray = 1:30
        Screen('FillRect', window,[0 backg backg]);
        if mod(gray,6) == 1
            Screen('FillRect',window, [255 0 0], [0, liney, screenresx, screenresy]);
        end
        Screen(window,'Flip');
    end
    for a = 1:framealone
        Screen('FillRect', window,[0 foreg foreg],[lx1 ty1 rx1 by1]);
        if mod(a,6) == 1
            Screen('FillRect',window, [255 0 0], [0, liney, screenresx, screenresy]);
        end
        Screen(window,'Flip');
    end
    for a = 1:frameboth
        Screen('FillRect', window,[0 foreg foreg],[lx1 ty1 rx1 by1]);
        Screen('FillRect', window,[0 foreg foreg],[lx2 ty2 rx2 by2]);
        if mod(a,6) == 1
            Screen('FillRect',window, [255 0 0], [0, liney, screenresx, screenresy]);
        end
        Screen(window,'Flip');
    end
    for a = 1:framealone
        Screen('FillRect', window,[0 foreg foreg],[lx2 ty2 rx2 by2]);
        if mod(a,6) == 1
            Screen('FillRect',window, [255 0 0], [0, liney, screenresx, screenresy]);
        end
        Screen(window,'Flip');
    end    
    for gray = 1:30
        Screen('FillRect', window,[0 backg backg]);
        if mod(gray,6) == 1
            Screen('FillRect',window, [255 0 0], [0, liney, screenresx, screenresy]);
        end
        Screen(window,'Flip');
    end

%6. End of w to e, start of southeast to northwest  

    xa1 = xc+outld-(xsize/2)*cos(3*pi/4)-(ysize/2)*sin(3*pi/4);
    ya1 = yc+outld+(xsize/2)*sin(3*pi/4)-(ysize/2)*cos(3*pi/4);
    xb1 = xc+outld+(xsize/2)*cos(3*pi/4)-(ysize/2)*sin(3*pi/4);
    yb1 = yc+outld-(xsize/2)*sin(3*pi/4)-(ysize/2)*cos(3*pi/4);
    xc1 = xc+outld+(xsize/2)*cos(3*pi/4)+(ysize/2)*sin(3*pi/4);
    yc1 = yc+outld-(xsize/2)*sin(3*pi/4)+(ysize/2)*cos(3*pi/4);
    xd1 = xc+outld-(xsize/2)*cos(3*pi/4)+(ysize/2)*sin(3*pi/4);
    yd1 = yc+outld+(xsize/2)*sin(3*pi/4)+(ysize/2)*cos(3*pi/4);
    
    xa2 = xc+inld-(xsize/2)*cos(3*pi/4)-(ysize/2)*sin(3*pi/4);
    ya2 = yc+inld+(xsize/2)*sin(3*pi/4)-(ysize/2)*cos(3*pi/4);
    xb2 = xc+inld+(xsize/2)*cos(3*pi/4)-(ysize/2)*sin(3*pi/4);
    yb2 = yc+inld-(xsize/2)*sin(3*pi/4)-(ysize/2)*cos(3*pi/4);
    xc2 = xc+inld+(xsize/2)*cos(3*pi/4)+(ysize/2)*sin(3*pi/4);
    yc2 = yc+inld-(xsize/2)*sin(3*pi/4)+(ysize/2)*cos(3*pi/4);
    xd2 = xc+inld-(xsize/2)*cos(3*pi/4)+(ysize/2)*sin(3*pi/4);
    yd2 = yc+inld+(xsize/2)*sin(3*pi/4)+(ysize/2)*cos(3*pi/4);
    
    for gray = 1:30
        Screen('FillRect', window,[0 backg backg]);
        if mod(gray,6) == 1
            Screen('FillRect',window, [255 0 0], [0, liney, screenresx, screenresy]);
        end
        Screen(window,'Flip');
    end           
    
    for b = 1:framealone
        Screen('FillPoly', window,[0 foreg foreg],[xa1,ya1;xb1,yb1;xc1,yc1;xd1,yd1]);
        if mod(b,6) == 1
            Screen('FillRect',window, [255 0 0], [0, liney, screenresx, screenresy]);
        end
        Screen(window,'Flip');
    end
    for b = 1:frameboth
        Screen('FillPoly', window,[0 foreg foreg],[xa1,ya1;xb1,yb1;xc1,yc1;xd1,yd1]);
        Screen('FillPoly', window,[0 foreg foreg],[xa2,ya2;xb2,yb2;xc2,yc2;xd2,yd2]);
        if mod(b,6) == 1
            Screen('FillRect',window, [255 0 0], [0, liney, screenresx, screenresy]);
        end
        Screen(window,'Flip');
    end
    for b = 1:framealone
        Screen('FillPoly', window,[0 foreg foreg],[xa2,ya2;xb2,yb2;xc2,yc2;xd2,yd2]);
        if mod(b,6) == 1
            Screen('FillRect',window, [255 0 0], [0, liney, screenresx, screenresy]);
        end
        Screen(window,'Flip');
    end    
    for gray = 1:30
        Screen('FillRect', window,[0 backg backg]);
        if mod(gray,6) == 1
            Screen('FillRect',window, [255 0 0], [0, liney, screenresx, screenresy]);
        end
        Screen(window,'Flip');
    end

%7. End of se to nw, start of north to south
    lx1 = xc-ysize/2;
    rx1 = xc+ysize/2;
    ty1 = yc-outl-xsize/2;
    by1 = yc-outl+xsize/2;
    lx2 = xc-ysize/2;
    rx2 = xc+ysize/2;
    ty2 = yc-inl-xsize/2;
    by2 = yc-inl+xsize/2;
    
    for gray = 1:30
        Screen('FillRect', window,[0 backg backg]);
        if mod(gray,6) == 1
            Screen('FillRect',window, [255 0 0], [0, liney, screenresx, screenresy]);
        end
        Screen(window,'Flip');
    end
    for c = 1:framealone
        Screen('FillRect', window,[0 foreg foreg],[lx1 ty1 rx1 by1]);
        if mod(c,6) == 1
            Screen('FillRect',window, [255 0 0], [0, liney, screenresx, screenresy]);
        end
        Screen(window,'Flip');
    end
    for c = 1:frameboth
        Screen('FillRect', window,[0 foreg foreg],[lx1 ty1 rx1 by1]);
        Screen('FillRect', window,[0 foreg foreg],[lx2 ty2 rx2 by2]);
        if mod(c,6) == 1
            Screen('FillRect',window, [255 0 0], [0, liney, screenresx, screenresy]);
        end
        Screen(window,'Flip');
    end
    for c = 1:framealone
        Screen('FillRect', window,[0 foreg foreg],[lx2 ty2 rx2 by2]);
        if mod(c,6) == 1
            Screen('FillRect',window, [255 0 0], [0, liney, screenresx, screenresy]);
        end
        Screen(window,'Flip');
    end    
    for gray = 1:30
        Screen('FillRect', window,[0 backg backg]);
        if mod(gray,6) == 1
            Screen('FillRect',window, [255 0 0], [0, liney, screenresx, screenresy]);
        end
        Screen(window,'Flip');
    end

%8. End of n to s, start of southwest to northeast
    xa1 = xc-outld-(xsize/2)*cos(pi/4)-(ysize/2)*sin(pi/4);
    ya1 = yc+outld+(xsize/2)*sin(pi/4)-(ysize/2)*cos(pi/4);
    xb1 = xc-outld+(xsize/2)*cos(pi/4)-(ysize/2)*sin(pi/4);
    yb1 = yc+outld-(xsize/2)*sin(pi/4)-(ysize/2)*cos(pi/4);
    xc1 = xc-outld+(xsize/2)*cos(pi/4)+(ysize/2)*sin(pi/4);
    yc1 = yc+outld-(xsize/2)*sin(pi/4)+(ysize/2)*cos(pi/4);
    xd1 = xc-outld-(xsize/2)*cos(pi/4)+(ysize/2)*sin(pi/4);
    yd1 = yc+outld+(xsize/2)*sin(pi/4)+(ysize/2)*cos(pi/4);
    
    xa2 = xc-inld-(xsize/2)*cos(pi/4)-(ysize/2)*sin(pi/4);
    ya2 = yc+inld+(xsize/2)*sin(pi/4)-(ysize/2)*cos(pi/4);
    xb2 = xc-inld+(xsize/2)*cos(pi/4)-(ysize/2)*sin(pi/4);
    yb2 = yc+inld-(xsize/2)*sin(pi/4)-(ysize/2)*cos(pi/4);
    xc2 = xc-inld+(xsize/2)*cos(pi/4)+(ysize/2)*sin(pi/4);
    yc2 = yc+inld-(xsize/2)*sin(pi/4)+(ysize/2)*cos(pi/4);
    xd2 = xc-inld-(xsize/2)*cos(pi/4)+(ysize/2)*sin(pi/4);
    yd2 = yc+inld+(xsize/2)*sin(pi/4)+(ysize/2)*cos(pi/4);
    
    for gray = 1:30
        Screen('FillRect', window,[0 backg backg]);
        if mod(gray,6) == 1
            Screen('FillRect',window, [255 0 0], [0, liney, screenresx, screenresy]);
        end
        Screen(window,'Flip');
    end           
    
    for d = 1:framealone
        Screen('FillPoly', window,[0 foreg foreg],[xa1,ya1;xb1,yb1;xc1,yc1;xd1,yd1]);
        if mod(d,6) == 1
            Screen('FillRect',window, [255 0 0], [0, liney, screenresx, screenresy]);
        end
        Screen(window,'Flip');
    end
    for d = 1:frameboth
        Screen('FillPoly', window,[0 foreg foreg],[xa1,ya1;xb1,yb1;xc1,yc1;xd1,yd1]);
        Screen('FillPoly', window,[0 foreg foreg],[xa2,ya2;xb2,yb2;xc2,yc2;xd2,yd2]);
        if mod(d,6) == 1
            Screen('FillRect',window, [255 0 0], [0, liney, screenresx, screenresy]);
        end
        Screen(window,'Flip');
    end
    for d = 1:framealone
        Screen('FillPoly', window,[0 foreg foreg],[xa2,ya2;xb2,yb2;xc2,yc2;xd2,yd2]);
        if mod(d,6) == 1
            Screen('FillRect',window, [255 0 0], [0, liney, screenresx, screenresy]);
        end
        Screen(window,'Flip');
    end    
    for gray = 1:30
        Screen('FillRect', window,[0 backg backg]);
        if mod(gray,6) == 1
            Screen('FillRect',window, [255 0 0], [0, liney, screenresx, screenresy]);
        end
        Screen(window,'Flip');
    end
    
end
% Screen('Closeall');
return
end

    
