# Supplementary material for: Protocadherin-dependent dendritic self-avoidance regulates neural connectivity and circuit function
Source: eLife. 2015 Jul 3;4:e08964. doi: 10.7554/eLife.08964 (PMC4548410; doi:10.7554/eLife.08964)
Supplement: Source code 2. — Microscope acquisition. DOI: http://dx.doi.org/10.7554/eLife.08964.019 [file elife08964s002.zip]

Archive with 5 entries (5 files):
- Source code 2_Microscope acquisition/IC_Grab_IMAQ_ED.vi
- Source code 2_Microscope acquisition/ReadMe Microscope control.txt
- Source code 2_Microscope acquisition/Snap_image_DIM.vi
- Source code 2_Microscope acquisition/VIdualpatch.vi.vi
- Source code 2_Microscope acquisition/VIsinglepatch.vi.vi
