# Supplementary material for: Protocadherin-dependent dendritic self-avoidance regulates neural connectivity and circuit function
Source: eLife. 2015 Jul 3;4:e08964. doi: 10.7554/eLife.08964 (PMC4548410; doi:10.7554/eLife.08964)
Supplement: Source code 2. — Microscope acquisition. DOI: http://dx.doi.org/10.7554/eLife.08964.019 [file elife08964s002.zip › Source code 2_Microscope acquisition/ReadMe Microscope control.txt]

ReadMe Microscope control:

- all microscope control was done using LabView

VIsinglepatch.vi is used to acquire data for single patch recordings.
VIdualpatch.vi is used to acquire data for dual patch recordings.

- Both are capable of initiating  and providing stimulus parameters for visual stimuli (continuous acquisition mode)

	**Note that they communicate with visual stimulation computer using TCP/IP in order to send stimulus parameters to 
	other computer
	**These VI's are communicating with stimcontrol.m (Source code 1)

- Both are also capable of giving voltage steps to either single neurons (both VI's) or neurons (dual patch VI).

- Both programs use subfunctions to grab camera data (IC_Grab_IMAQ_ED.vi) and to snap single fluorescent frames (Snap_image_DIM.vi)

- Ni-DAQmx is also required (http://sine.ni.com/nips/cds/view/p/lang/en/nid/10181)


- Camera used for can be acquired here:

http://www.theimagingsource.com/en_US/products/cameras/usb-ccd-mono/dmk41bu02/

- Z motor to control microscope height can be found here

https://www.thorlabs.com/thorproduct.cfm?partnumber=PT1-Z8

- X-Y translation was done manually


GOOD LUCK!!!
