# Supplementary material for: Protocadherin-dependent dendritic self-avoidance regulates neural connectivity and circuit function
Source: eLife. 2015 Jul 3;4:e08964. doi: 10.7554/eLife.08964 (PMC4548410; doi:10.7554/eLife.08964)
Supplement: Source code 3. — Electrophysiology analysis. DOI: http://dx.doi.org/10.7554/eLife.08964.020 [file elife08964s003.zip]

Archive with 23 entries (20 files):
- Source code 3_Electrophysiology analysis/Dual patch/
- Source code 3_Electrophysiology analysis/Dual patch/aligndual.m
- Source code 3_Electrophysiology analysis/Dual patch/analdual.m
- Source code 3_Electrophysiology analysis/Dual patch/dualvgate.m
- Source code 3_Electrophysiology analysis/Dual patch/getbases.m
- Source code 3_Electrophysiology analysis/ReadMe Electorphysiology analysis.txt
- Source code 3_Electrophysiology analysis/Single patch currents/
- Source code 3_Electrophysiology analysis/Single patch currents/aligncurrents2.m
- Source code 3_Electrophysiology analysis/Single patch currents/analcurrents2.m
- Source code 3_Electrophysiology analysis/Single patch currents/currentplot2.m
- Source code 3_Electrophysiology analysis/Single patch currents/currentsize.m
- Source code 3_Electrophysiology analysis/Single patch currents/plotdscurrents.m
- Source code 3_Electrophysiology analysis/Single patch currents/vgatemaker.m
- Source code 3_Electrophysiology analysis/Spikes/
- Source code 3_Electrophysiology analysis/Spikes/allignspikes.m
- Source code 3_Electrophysiology analysis/Spikes/analspikes.m
- Source code 3_Electrophysiology analysis/Spikes/getcellnum.m
- Source code 3_Electrophysiology analysis/Spikes/getdate.m
- Source code 3_Electrophysiology analysis/Spikes/mymap.mat
- Source code 3_Electrophysiology analysis/Spikes/peakfinder.m
- Source code 3_Electrophysiology analysis/Spikes/plotdsspikes.m
- Source code 3_Electrophysiology analysis/Spikes/rasterplot20k.m
- Source code 3_Electrophysiology analysis/Spikes/spikeplot.m
