# Supplementary material for: Protocadherin-dependent dendritic self-avoidance regulates neural connectivity and circuit function
Source: eLife. 2015 Jul 3;4:e08964. doi: 10.7554/eLife.08964 (PMC4548410; doi:10.7554/eLife.08964)
Supplement: Source code 3. — Electrophysiology analysis. DOI: http://dx.doi.org/10.7554/eLife.08964.020 [file elife08964s003.zip › Source code 3_Electrophysiology analysis/Dual patch/aligndual.m]

function [physblock1, voltblock1, physblock2, voltblock2, timings, basename, stimparams] = aligndual (recpath,gtype,~,datecell,tracenum) %#ok<INUSD>
%% open stuff
cd(recpath);

stimid = -1;
while stimid < 0
    stimfile = dir('*stim.txt');
    stimname = stimfile.name;
    [stimid] = fopen(stimname);
end
stimarray = textscan(stimid,'%s');
stimline = stimarray{1,1}';
stimparams = str2double(stimline);

if length(stimparams) < 1
    display 'no params'
elseif stimparams(1) < 100
    
    visid = -1;
    while visid < 0
        visfile = dir('*vis.dat');
        visname = visfile.name;
        [visid] = fopen(visname);
    end
    
    vis = fread(visid,'double','b');
    [peakloc] = peakfinder(vis, [], -0.25, -1);
    stimtimes = peakloc(1:2:length(peakloc));
    stimlength = length(stimtimes);
    clear vis;
    
else
    
    voltid1 = -1;
    while voltid1 < 0
        voltfile = dir('*Rvoltage.dat');
        voltname = voltfile.name;
        [voltid1] = fopen(voltname);
    end
    volt1 = fread(voltid1,'double','b');
    
    voltid2 = -1;
    while voltid2 < 0
        voltfile = dir('*Lvoltage.dat');
        voltname = voltfile.name;
        [voltid2] = fopen(voltname);
    end
    volt2 = fread(voltid2,'double','b');
end

physid1 = -1;
while physid1 < 0
    physfile = dir('*Rphys.dat');
    physname = physfile.name;
    [physid1] = fopen(physname);
end

physid2 = -1;
while physid2 < 0
    physfile = dir('*Lphys.dat');
    physname = physfile.name;
    [physid2] = fopen(physname);
end

ephys1 = fread(physid1,'double','b');
ephys2 = fread(physid2,'double','b');
%% Beginning of analysis

if isempty(ephys1)
    display 'In no data';
    return;
    
elseif isempty(stimparams)
    % If there are no parameter traces, probably spontaneous trace -
    % chop into 3 second intervals then move on
    display 'Spontaneous activity recording';
    columnl = 60000; % 3 second lines
    numrows = floor(length(ephys1)/columnl);
    physblock1 = zeros(numrows,columnl);
    physblock2 = physblock1;
    voltblock1 = physblock1;
    voltblock2 = physblock1;
    timings = .05:.05:(columnl/20);
    rowcount = 0;
    for i = 1:columnl:(length(ephys1)-columnl+1)
        rowcount = rowcount+1;
        physblock1(rowcount,:) = ephys1(i:i-1+columnl);
        voltblock1(rowcount,:) = volt1(i:i-1+columnl);
        physblock2(rowcount,:) = ephys2(i:i-1+columnl);
        voltblock2(rowcount,:) = volt2(i:i-1+columnl);
    end
    basename = physfile.name(1:end-10);
    display basename;
    savefile1 = [basename,'_spont1.txt'];
    savefile2 = [basename,'_spont2.txt'];
    timings = timings';
    physblock1 = physblock1';
    voltblock1 = voltblock1';
    physblock2 = physblock2';
    voltblock2 = voltblock2';
    analpath = [recpath(1),':\Analysis\dualpatch\',gtype,'\Spontaneous\',datecell];
    mkdir(analpath);
    cd(analpath);
    spont1 = [timings,voltblock1,physblock1]; %#ok<NASGU>
    spont2 = [timings,voltblock2,physblock2]; %#ok<NASGU>
    save(savefile1, 'spont1', '-ascii','-double','-tabs');
    save(savefile2, 'spont2', '-ascii','-double','-tabs');
    return;
    
    
elseif stimparams(1) >=100
    % Stimparams for voltage steps are >=100
    display 'In voltage-step mode.';
    basename = physfile.name(1:end-10);
    display basename;
    %     Analysis here is based on 20 kHz data sampling and 1 second long
    %     voltage step traces - this is how the Labview acquisition is set up
    %     so no need to change
    
    numrows = length(ephys1)/20000;
    physblock1 = reshape(ephys1,[20000,numrows]);
    physblock2 = reshape(ephys2,[20000,numrows]);
    voltblock1 = reshape(volt1,[20000,numrows]);
    voltblock2 = reshape(volt1,[20000,numrows]);
    timings = (.05:.05:1000)';
    paramstr = num2str(stimparams(1));
    paramstr = paramstr(2:3);
    a = {'IV';'SS';'REC';'SP';'PIV';'PDEL';'SPRET';'LED';'SP_IV'};
    b= {'00';'01';'02';'03';'07';'08';'09';'10';'11'};
    ab = strmatch(paramstr,b); %#ok<MATCH2>
    type = a{ab};
    
    savefile1 = [basename,'_',type,'_1.txt'];
    savefile2 = [basename,'_',type,'_2.txt'];
    savefile1a = [basename,'_',type,'_1.mat'];
    savefile2a = [basename,'_',type,'_2.mat'];
    analpath = [recpath(1),':\Analysis\dualpatch\',gtype,'\Voltage\',type,'\',datecell];
    mkdir(analpath);
    cd(analpath);
    vclamp1 = [timings,voltblock1,physblock1]; %#ok<NASGU>
    vclamp2 = [timings,voltblock2,physblock2]; %#ok<NASGU>
    save(savefile1, 'vclamp1', '-ascii','-double','-tabs');
    save(savefile2, 'vclamp2', '-ascii','-double','-tabs');
    
    % Duplicate save as mat file to be able to open quickly for reanalysis
    save(savefile1a, 'vclamp1');
    save(savefile2a, 'vclamp2');
    
% else
    % if there is phys and vis data, and if there are many vis ticks
    % data is visual stim so do normal analysis
    
    % I have never needed this for dual recordings, so leaving out. See
    % analcurrents function for visual stim analysis code
    
end

end
