# Supplementary material for: Protocadherin-dependent dendritic self-avoidance regulates neural connectivity and circuit function
Source: eLife. 2015 Jul 3;4:e08964. doi: 10.7554/eLife.08964 (PMC4548410; doi:10.7554/eLife.08964)
Supplement: Source code 3. — Electrophysiology analysis. DOI: http://dx.doi.org/10.7554/eLife.08964.020 [file elife08964s003.zip › Source code 3_Electrophysiology analysis/Dual patch/analdual.m]

function analdual(path,genotype,startstim,mycmap)
%% analdual squares, averages and formats dual recordings one cell pair at a
% time with multiple recordings per cell

% 'path' is folder for a given pair (not subfolder with each recording)
% 'genotype' is string that just makes subfolder for your cell -
% should look like 'Pxx_2SACs\CSwt'
% 'mycmap' is colormap of your choice, can specify or use default
% 'startstim' allows you to specificy which subfolder to start in, since
% you may have some junk in beginning

if nargin < 4
    mycmap  = jet;close;
end

cellnum = path(end-1:end);
if isempty(str2num(cellnum)) == 1 %#ok<ST2NM>
    cellnum = path(end);
end
% This takes care of double digit cell numbers

date = getdate(path);
% This takes the date of recording and puts it into YYYYMMDD format

%
%% Now we are ready to go through subfolders and analyze the data
%

for i = startstim:(length(dir(path)));
    subpath = [path,'\Cell_',cellnum,'_',num2str(i)];
    
    if exist(subpath,'dir') == 7
        
        cd(subpath)
        datecell = [date,'_Cell',cellnum,'_',num2str(i)];
        [phys1, volt1, phys2, volt2, timing, name, params] = aligndual(subpath,genotype,mycmap,datecell);%#ok<ASGLU>
        % Extracts share matrices of voltage and current traces
        
        if exist('phys1','var') == 1;
            if params(1) >= 100 % Makes sure that we are in voltage step mode not continuous mode
                dualvgate(phys1,volt1,phys2,volt2,params,timing,i)
            else
                % Could eventually write and put in visual stim analysis
                % here. I have never had to do this with dual recordings.
            end
        end
    else
        
        display 'No file.';
        
    end
    
end

display 'No more stims.';
end
