# Supplementary material for: Protocadherin-dependent dendritic self-avoidance regulates neural connectivity and circuit function
Source: eLife. 2015 Jul 3;4:e08964. doi: 10.7554/eLife.08964 (PMC4548410; doi:10.7554/eLife.08964)
Supplement: Source code 3. — Electrophysiology analysis. DOI: http://dx.doi.org/10.7554/eLife.08964.020 [file elife08964s003.zip › Source code 3_Electrophysiology analysis/Dual patch/dualvgate.m]

function dualvgate(phys1,~,phys2,~,params,timing,tracenum)
%% Baseline subtraction

physsize = size(phys1);
%dimensions of traces (probably 20000 by number of traces)

offline1 = zeros(1,physsize(2));
offline2 = offline1;
for i = 1:physsize(2)
    offline1(1,i) = mean(phys1(1:800,i));
    offline2(1,i) = mean(phys2(1:800,i));
end
%takes average of first 800 points (first 40 ms) to be subtracted from each
%trace at beginning

offset1 = zeros(length(phys1(:,1)),physsize(2));
offset2 = offset1;
for i = 1:length(offset2)
    offset1(i,:) = offline1(1,:);
    offset2(i,:) = offline2(1,:);
end
% makes matrix to subtract from matrix of currents

physleak1 = phys1;
physleak2 = physleak1;
% Duplicates matrix (for dimensional purposes, etc.)

for i = 1:physsize(2)
    physleak1(:,i) = phys1(:,i)-offset1(:,i);
    physleak2(:,i) = phys2(:,i)-offset2(:,i);
end
% Does leak subtraction

%% Plotting of current traces
% General plot of all traces on single figure
fig1 = figure;
set(fig1,'WindowStyle','docked');

for k = 1:physsize(2)
    subplot(2,1,1); plot(timing,physleak1(:,k),'LineWidth',1.5);
    hold on
    subplot(2,1,2); plot(timing,physleak2(:,k),'LineWidth',1.5);
    hold on
end
hold off

subplot(2,1,1);
ylabel('Channel 1 Current(pA)');
subplot(2,1,2);
ylabel('Channel 2 Current(pA)');
xlabel('Time(ms)');

% Beginning of stimulus specific plots
switch params(1)
    
    case 100 % IV curve Channel 1 --> 2
        savefile0 = strcat('trace_',num2str(tracenum),'_ivparams.txt');
        save(savefile0, 'params','-ascii','-double','-tabs');
        savefile1 = strcat('trace_',num2str(tracenum),'_IVstep12.txt');
        save(savefile1, 'physleak1','-ascii','-double','-tabs');
        savefile2 = strcat('trace_',num2str(tracenum),'_IVhold12.txt');
        save(savefile2, 'physleak2','-ascii','-double','-tabs');
        
        subplot(2,1,1);
        title('IV step 1 hold 2','Fontsize',14);
        iplotmax = 1.5*max(physleak1(1220:2020,params(3)-1));
        axis([45 55+params(5) -500 iplotmax])
        subplot(2,1,2);
        phys2max = 1.5*max(physleak2(:,params(3)));
        if phys2max < 15
            phys2max = 15;
        end
        phys2min = 1.5*min(physleak2(:,params(3)));
        if phys2min > -15
            phys2min = -15;
        end
        axis([45 55+params(5) phys2min phys2max])
        hgsave(strrep(savefile1,'.txt','.fig'));
        pause;
        
        subtrace = (100+params(5))*20;
        phys1long = zeros(1,subtrace*physsize(2));
        phys2long = phys1long;
        [postmax, postmaxi] = max(physleak2(1000:2000,:));
        [postmin, postmini] = min(physleak2(1000:2000,:));
        maxmin = [postmax' postmaxi' postmin' postmini']; %#ok<NASGU>
        savefilem = ['trace_',num2str(tracenum),'_maxmin12.txt'];
        save(savefilem,'maxmin','-ascii','-double','-tabs');
        
        longtime = (.05:.05:(length(phys1long)/20));        
        for i = 1:physsize(2) %Could vectorize but never really slow
            phys1long(1,(i-1)*subtrace+1:i*subtrace) = physleak1(1:subtrace,i);
            phys2long(1,(i-1)*subtrace+1:i*subtrace) = physleak2(1:subtrace,i);
        end        
        fig2 = figure;
        set(fig2,'WindowStyle','docked');
        subplot(2,1,1);
        title('IV12','Fontsize',14);
        plot(longtime,phys1long);
        axis([0 longtime(end) -500 iplotmax]);
        subplot(2,1,2);
        plot(longtime,phys2long);
        axis([0 longtime(end) -50 50]);
        legend(strcat('Vhold = ',num2str(params(17)),'mV.'));
        hgsave(strrep(savefile1,'.txt','long.fig'));
        longtime = longtime';
        phys1long = phys1long';
        phys2long = phys2long';
        longblock = [longtime,phys1long,phys2long]; %#ok<NASGU>
        savefile3 = strcat('trace_',num2str(tracenum),'_IVlong12.txt');
        save(savefile3, 'longblock','-ascii','-double','-tabs');
        pause;
        
        close;close;
        
    case 200 % IV curve Channel 2 --> 1
        savefile0 = strcat('trace_',num2str(tracenum),'_ivparams.txt');
        save(savefile0, 'params','-ascii','-double','-tabs');
        savefile1 = strcat('trace_',num2str(tracenum),'_IVhold21.txt');
        save(savefile1, 'physleak1','-ascii','-double','-tabs');
        savefile2 = strcat('trace_',num2str(tracenum),'_IVstep21.txt');
        save(savefile2, 'physleak2','-ascii','-double','-tabs');
        subplot(2,1,2);
        iplotmax = 1.5*max(physleak2(1220:2020,physsize(2)));
        axis([45 55+params(5) -500 iplotmax])
        subplot(2,1,1);
        title('IV hold 1 step 2','Fontsize',14);
        phys1max = 1.5*max(physleak1(:,params(3)));
        if phys1max < 15
            phys1max = 15;
        end
        phys1min = 1.5*min(physleak1(:,params(3)));
        if phys1min > -15
            phys1min = -15;
        end
        axis([45 55+params(5) phys1min phys1max])
        hgsave(strrep(savefile2,'.txt','.fig'));
        pause;
        
        subtrace = (100+params(5))*20;
        phys1long = zeros(1,subtrace*physsize(2));
        phys2long = zeros(1,subtrace*physsize(2));
        [postmax postmaxi] = max(physleak1(1000:2000,:));
        [postmin postmini] = min(physleak1(1000:2000,:));
        maxmin = [postmax' postmaxi' postmin' postmini']; %#ok<NASGU>
        savefilem = ['trace_',num2str(tracenum),'_maxmin21.txt'];
        save(savefilem,'maxmin','-ascii','-double','-tabs');
        
        longtime = (.05:.05:(length(phys1long)/20));
        for i = 1:physsize(2) %Could vectorize but never really slow
            phys1long(1,(i-1)*subtrace+1:i*subtrace) = physleak1(1:subtrace,i);
            phys2long(1,(i-1)*subtrace+1:i*subtrace) = physleak2(1:subtrace,i);
        end
        fig2 = figure;
        set(fig2,'WindowStyle','docked');
        subplot(2,1,1);
        title('IVlong21','Fontsize',14);
        plot(longtime,phys1long);
        axis([0 longtime(end) -50 50]);        
        legend(strcat('Vhold = ',num2str(params(2)),'mV.'));
        subplot(2,1,2);
        plot(longtime,phys2long);
        axis([0 longtime(end) -500 iplotmax]);
        hgsave(strrep(savefile2,'.txt','long.fig'));
        longtime = longtime';
        phys1long = phys1long';
        phys2long = phys2long';
        longblock = [longtime,phys1long,phys2long]; %#ok<NASGU>
        savefile3 = strcat('trace_',num2str(tracenum),'_IVlong21.txt');
        save(savefile3, 'longblock','-ascii','-double','-tabs');
        pause;
        
        close;close;
        
    case 101
        savefile0 = strcat('trace_',num2str(tracenum),'_ssparams.txt');
        save(savefile0, 'params','-ascii','-double','-tabs');
        savefile1 = strcat('trace_',num2str(tracenum),'_SSstep12.txt');
        save(savefile1, 'physleak1','-ascii','-double','-tabs');
        savefile2 = strcat('trace_',num2str(tracenum),'_SShold12.txt');
        save(savefile2, 'physleak2','-ascii','-double','-tabs');
        subplot(2,1,1);
        title('SS12','Fontsize',14);
        iplotmax = 1.5*max(physleak1((61+params(7))*20:(71+params(7))*20,1));
        iplotmin = 1.125*min(physleak1(20*(45+params(7)/2):20*(50+params(7)/2),1));
        axis([params(7)-55 55+params(5)+params(7) iplotmin iplotmax])
        subplot(2,1,2);
        phys2max = 1.5*max(physleak2(:,1));
        if phys2max < 25
            phys2max = 25;
        end
        phys2min = 1.5*min(physleak2(:,1));
        if phys2min > -25
            phys2min = -25;
        end
        axis([params(7)-55 55+params(5)+params(7) phys2min phys2max])
        hgsave(strrep(savefile1,'.txt','.fig'));
        pause;
        
        subtrace = (100+params(5))*20;
        phys1long = zeros(1,subtrace*physsize(2));
        phys2long = zeros(1,subtrace*physsize(2));
        longtime = (.05:.05:(length(phys1long)/20));
        disp = 20*(50+params(7));
        for i = 1:physsize(2)
            phys1long(1,(i-1)*subtrace+1:i*subtrace) = physleak1(disp+1:disp+subtrace,i);
            phys2long(1,(i-1)*subtrace+1:i*subtrace) = physleak2(disp+1:disp+subtrace,i);
        end
        fig2 = figure;
        set(fig2,'WindowStyle','docked');
        subplot(2,1,1);
        title('SSlong12','Fontsize',14);
        plot(longtime,phys1long);
        axis([0 longtime(end) iplotmin iplotmax]);
        subplot(2,1,2);
        plot(longtime,phys2long);
        axis([0 longtime(end) -50 50]);
        %         axis([0 longtime(end) 1.5*min(phys2long) 1.5*max(phys2long)]);
        legend(strcat('Vhold = ',num2str(params(17)),'mV.'));
        hgsave(strrep(savefile1,'.txt','long.fig'));
        longtime = longtime';
        phys1long = phys1long';
        phys2long = phys2long';
        longblock = [longtime,phys1long,phys2long]; %#ok<NASGU>
        savefile3 = strcat('trace_',num2str(tracenum),'_SSlong12.txt');
        save(savefile3, 'longblock','-ascii','-double','-tabs');
        pause;
        
        close;close;
        
    case 201
        savefile0 = strcat('trace_',num2str(tracenum),'_ssparams.txt');
        save(savefile0, 'params','-ascii','-double','-tabs');
        savefile1 = strcat('trace_',num2str(tracenum),'_SShold21.txt');
        save(savefile1, 'physleak1','-ascii','-double','-tabs');
        savefile2 = strcat('trace_',num2str(tracenum),'_SSstep21.txt');
        save(savefile2, 'physleak2','-ascii','-double','-tabs');
        subplot(2,1,2);
        iplotmax = 1.5*max(physleak2((61+params(7))*20:(71+params(7))*20,1));
        iplotmin = 1.125*min(physleak2(20*(45+params(7)/2):20*(50+params(7)/2),1));
        axis([params(7)-55 55+params(5)+params(7) iplotmin iplotmax])
        subplot(2,1,1);
        title('SS21','Fontsize',14);
        phys2max = 1.5*max(physleak1(:,1));
        if phys2max < 25
            phys2max = 25;
        end
        phys2min = 1.5*min(physleak1(:,1));
        if phys2min > -25
            phys2min = -25;
        end
        axis([params(7)-55 55+params(5)+params(7) phys2min phys2max])
        hgsave(strrep(savefile1,'.txt','.fig'));
        pause;
        
        subtrace = (100+params(5))*20;
        phys1long = zeros(1,subtrace*physsize(2));
        phys2long = zeros(1,subtrace*physsize(2));
        longtime = (.05:.05:(length(phys1long)/20));
        disp = 20*(50+params(7));
        for i = 1:physsize(2)
            phys1long(1,(i-1)*subtrace+1:i*subtrace) = physleak1(disp+1:disp+subtrace,i);
            phys2long(1,(i-1)*subtrace+1:i*subtrace) = physleak2(disp+1:disp+subtrace,i);
        end
        fig2 = figure;
        set(fig2,'WindowStyle','docked');
        subplot(2,1,1);
        title('SSlong hold 1 step 2','Fontsize',14);
        plot(longtime,phys1long);
        legend(strcat('Vhold = ',num2str(params(2)),'mV.'));
        axis([0 longtime(end) -50 50]);
        %         axis([0 longtime(end) 1.5*min(phys1long) 1.5*max(phys1long)]);
        subplot(2,1,2);
        plot(longtime,phys2long);
        axis([0 longtime(end) iplotmin iplotmax]);
        hgsave(strrep(savefile1,'.txt','long.fig'));
        longtime = longtime';
        phys1long = phys1long';
        phys2long = phys2long';
        longblock = [longtime,phys1long,phys2long]; %#ok<NASGU>
        savefile3 = strcat('trace_',num2str(tracenum),'_SSlong1.txt');
        save(savefile3, 'longblock','-ascii','-double','-tabs');
        pause;
        
        close;close;        
        
    case 103 % Stimpulse - Channel 1 --> 2
%       Just gives steady steps, what I used to do most of paired analysis
        savefile0 = strcat('trace_',num2str(tracenum),'_spparams.txt');
        save(savefile0, 'params','-ascii','-double','-tabs');
        savefile1 = strcat('trace_',num2str(tracenum),'_SPstep12.txt');
        save(savefile1, 'physleak1','-ascii','-double','-tabs');
        savefile2 = strcat('trace_',num2str(tracenum),'_SPhold12.txt');
        save(savefile2, 'physleak2','-ascii','-double','-tabs');
        subplot(2,1,1);
        title('SP12','Fontsize',14);
        iplotmax = 1.5*max(physleak1(61*20:71*20,3));
        if abs(iplotmax) < 300
            iplotmax = 300;
        end
        iplotmin = -300;
        axis([45 params(5)+55 iplotmin iplotmax])
        subplot(2,1,2);
        phys2max = 1.5*max(physleak2(:,3));
        if phys2max < 15
            phys2max = 15;
        end
        phys2min = 1.5*min(physleak2(:,3));
        if phys2min > -15
            phys2min = -15;
        end
        axis([45 55+params(5) phys2min phys2max])
        hgsave(strrep(savefile1,'.txt','.fig'));
        pause;
        
        subtrace = (100+params(5))*20;
        phys1long = zeros(1,subtrace*physsize(2));
        phys2long = zeros(1,subtrace*physsize(2));
        [postmax, postmaxi] = max(physleak2(1000:2000,:));
        [postmin, postmini] = min(physleak2(1000:2000,:));
        maxmin = [postmax' postmaxi' postmin' postmini']; %#ok<NASGU>
        savefilem = ['trace_',num2str(tracenum),'_maxmin12.txt'];
        save(savefilem,'maxmin','-ascii','-double','-tabs');
        
        longtime = (.05:.05:(length(phys1long)/20));
        for i = 1:physsize(2)
            phys1long(1,(i-1)*subtrace+1:i*subtrace) = physleak1(1:subtrace,i);
            phys2long(1,(i-1)*subtrace+1:i*subtrace) = physleak2(1:subtrace,i);
        end
        fig2 = figure;
        set(fig2,'WindowStyle','docked');
        subplot(2,1,1);
        title('SPlong12','Fontsize',14);
        plot(longtime,phys1long);
        axis([0 longtime(end) iplotmin iplotmax]);
        subplot(2,1,2);
        plot(longtime,phys2long);
        axis([0 longtime(end) phys2min phys2max]);        
        hgsave(strrep(savefile1,'.txt','long.fig'));        
        longtime = longtime';
        phys1long = phys1long';
        phys2long = phys2long';
        longblock = [longtime,phys1long,phys2long]; %#ok<NASGU>
        savefile3 = strcat('trace_',num2str(tracenum),'_long12.txt');
        save(savefile3, 'longblock','-ascii','-double','-tabs');
        phys1longa = phys1long/100-40;
        longblocka = [longtime,phys1longa,phys2long]; %#ok<NASGU>
        savefile3a = strcat('trace_',num2str(tracenum),'_long12igor.txt');
        save(savefile3a, 'longblocka','-ascii','-double','-tabs');
        pause;
        
        avgphys1 = mean(physleak1,2);
        avgphys2 = mean(physleak2,2);
        fig3 = figure;
        set(fig3,'WindowStyle','docked');
        subplot(2,1,1); plot(timing,avgphys1);
        title('SP step 1 hold 2 average','FontSize', 14);
        ylabel('Current(pA)');
        axis([45 155 -100 100+max(avgphys1(1100:2100))]);
        legend(strcat('Pulse to ',num2str(params(10)),'mV ,hold at ',num2str(params(11)),'mV.'));
        subplot(2,1,2); plot(timing,avgphys2);
        axis([45 155 -50 50]);
        ylabel('Current(pA)');
        xlabel('Time(ms)');
        legend(strcat('Vhold = ',num2str(params(17)),'mV.'));
        hgsave(strrep(savefile1,'.txt','_avg.fig'));
        
        avgt = (.05:.05:1000)';
        avgs = [avgt,avgphys1, avgphys2]; %#ok<NASGU>
        savefile4 = strcat('trace_',num2str(tracenum),'_avg12.txt');
        save(savefile4, 'avgs','-ascii','-double','-tabs');
        
        avgphys1a = avgphys1/100-40;
        avgsa = [avgt,avgphys1a, avgphys2]; %#ok<NASGU>
        savefile4a = strcat('trace_',num2str(tracenum),'_avg12igor.txt');
        save(savefile4a, 'avgsa','-ascii','-double','-tabs');                        
        pause;
        
        close;close;close;
        
    case 203 % Stimpulse - Channel 2 --> 1
%       Just gives steady steps, what I used to do most of paired analysis
        savefile0 = strcat('trace_',num2str(tracenum),'_spparams.txt');
        save(savefile0, 'params','-ascii','-double','-tabs');
        savefile1 = strcat('trace_',num2str(tracenum),'_SPhold21.txt');
        save(savefile1, 'physleak1','-ascii','-double','-tabs');
        savefile2 = strcat('trace_',num2str(tracenum),'_SPstep21.txt');
        save(savefile2, 'physleak2','-ascii','-double','-tabs');
        subplot(2,1,1);
        title('SP21','Fontsize',14);
        phys2max = 1.5*max(physleak1(:,3));
        if phys2max < 15
            phys2max = 15;
        end
        phys2min = 1.5*min(physleak1(:,3));
        if phys2min > -15
            phys2min = -15;
        end
        axis([45 55+params(5) phys2min phys2max])
        subplot(2,1,2);
        iplotmax = 1.5*max(physleak2(61*20:71*20,3));
        if abs(iplotmax) < 300
            iplotmax = 300;
        end
        iplotmin = -300;
        axis([45 params(5)+55 iplotmin iplotmax])
        hgsave(strrep(savefile2,'.txt','.fig'));
        pause;
        
        subtrace = (100+params(5))*20;
        phys1long = zeros(1,subtrace*physsize(2));
        phys2long = zeros(1,subtrace*physsize(2));
        [postmax, postmaxi] = max(physleak1(1000:2000,:));
        [postmin, postmini] = min(physleak1(1000:2000,:));
        maxmin = [postmax' postmaxi' postmin' postmini']; %#ok<NASGU>
        savefilem = ['trace_',num2str(tracenum),'_maxmin21.txt'];
        save(savefilem,'maxmin','-ascii','-double','-tabs');
        longtime = (.05:.05:(length(phys1long)/20));
        for i = 1:physsize(2)
            phys1long(1,(i-1)*subtrace+1:i*subtrace) = physleak1(1:subtrace,i);
            phys2long(1,(i-1)*subtrace+1:i*subtrace) = physleak2(1:subtrace,i);
        end
        fig2 = figure;
        set(fig2,'WindowStyle','docked');
        subplot(2,1,1);
        title('SPlong21','Fontsize',14);
        plot(longtime,phys1long);
        axis([0 longtime(end) phys2min phys2max]);        
        subplot(2,1,2);
        plot(longtime,phys2long);
        axis([0 longtime(end) iplotmin iplotmax]);
        hgsave(strrep(savefile1,'.txt','long.fig'));
        longtime = longtime';
        phys1long = phys1long';
        phys2long = phys2long';
        longblock = [longtime,phys1long,phys2long]; %#ok<NASGU>
        savefile3 = strcat('trace_',num2str(tracenum),'_long21.txt');
        save(savefile3, 'longblock','-ascii','-double','-tabs');
        phys2longa = phys2long/100-40;
        longblocka = [longtime,phys1long,phys2longa]; %#ok<NASGU>
        savefile3a = strcat('trace_',num2str(tracenum),'_long21igor.txt');
        save(savefile3a, 'longblocka','-ascii','-double','-tabs');
        pause;
        
        avgphys1 = mean(physleak1,2);
        avgphys2 = mean(physleak2,2);
        fig3 = figure;
        set(fig3,'WindowStyle','docked');
        subplot(2,1,1); plot(timing,avgphys1);
        axis([45 155 -50 50]);
        title('SP step 1 hold 2 average','FontSize', 14);
        ylabel('Current(pA)');
        legend(strcat('Vhold = ',num2str(params(2)),'mV.'));
        subplot(2,1,2); plot(timing,avgphys2);
        axis([45 155 -100 100+max(avgphys2(1100:2100))]);
        ylabel('Current(pA)');
        xlabel('Time(ms)');
        legend(strcat('Pulse to ',num2str(params(10)),'mV ,hold at ',num2str(params(11)),'mV.'));
        hgsave(strrep(savefile1,'.txt','_avg.fig'));
        
        avgt = .05:.05:1000;
        avgs = [avgt',avgphys1, avgphys2]; %#ok<NASGU>
        savefile4 = strcat('trace_',num2str(tracenum),'_avg21.txt');
        save(savefile4, 'avgs','-ascii','-double','-tabs');
        
        avgphys2a = avgphys2/100-40;
        avgsa = [avgt',avgphys1, avgphys2a]; %#ok<NASGU>
        savefile4a = strcat('trace_',num2str(tracenum),'_avg21igor.txt');
        save(savefile4a, 'avgsa','-ascii','-double','-tabs');        
        pause;
        
        close;close;close;
        
    case 204
        savefile0 = strcat('trace_',num2str(tracenum),'_lnparams.txt');
        save(savefile0, 'params','-ascii','-double','-tabs');
        savefile1 = strcat('trace_',num2str(tracenum),'_LN1.txt');
        save(savefile1, 'physleak1','-ascii','-double','-tabs');
        savefile2 = strcat('trace_',num2str(tracenum),'_LN2.txt');
        save(savefile2, 'physleak2','-ascii','-double','-tabs');
        
        subplot(2,1,1);
        title('Negative leak','Fontsize',14);
        iplotmax = 1.125*max(physleak1(:,params(3)));
        iplotmin = -300;
        axis([45 params(5)+55 iplotmin iplotmax])
        subplot(2,1,2);
        axis([45 params(5)+55 iplotmin iplotmax])
        hgsave(strrep(savefile1,'.txt','.fig'));
        pause;
        
        avgphys1 = mean(physleak1,2);
        avgphys2 = mean(physleak2,2);
        savefile3 = strcat('trace_',num2str(tracenum),'_LNavg.txt');
        avgs = [avgphys1' avgphys2']; %#ok<NASGU>
        save(savefile3, 'avgs','-ascii','-double','-tabs');
        
        fig2 = figure;
        set(fig2,'WindowStyle','docked');
        subplot(2,1,1);
        title('Neg leaks','Fontsize',14);
        plot(timing,avgphys1);
        ylabel('Current(pA)');
        subplot(2,1,2);
        plot(timing,avgphys2);
        ylabel('Current(pA)');
        xlabel('Time(ms)');
        legend(strcat('Negative leak step of ',num2str(params(12)),'mV from holding V = ',num2str(params(2)),'mV.'));
        hgsave(strrep(savefile1,'1.txt','_avg.fig'));
        pause;
        close;close;
        
    case 205
        savefile0 = strcat('trace_',num2str(tracenum),'_lpparams.txt');
        save(savefile0, 'params','-ascii','-double','-tabs');
        savefile1 = strcat('trace_',num2str(tracenum),'_LP1.txt');
        save(savefile1, 'physleak1','-ascii','-double','-tabs');
        savefile2 = strcat('trace_',num2str(tracenum),'_LP2.txt');
        save(savefile2, 'physleak2','-ascii','-double','-tabs');
        
        subplot(2,1,1);
        title('Negative leak','Fontsize',14);
        iplotmax = 1.125*max(physleak1(:,params(3)));
        iplotmin = -300;
        axis([45 params(5)+55 iplotmin iplotmax])
        subplot(2,1,2);
        axis([45 params(5)+55 iplotmin iplotmax])
        hgsave(strrep(savefile1,'.txt','.fig'));
        pause;
        
        avgphys1 = mean(physleak1,2);
        avgphys2 = mean(physleak2,2);
        savefile3 = strcat('trace_',num2str(tracenum),'_LPavg.txt');
        avgs = [avgphys1' avgphys2']; %#ok<NASGU>
        save(savefile3, 'avgs','-ascii','-double','-tabs');
        
        fig2 = figure;
        set(fig2,'WindowStyle','docked');
        subplot(2,1,1);
        title('Neg leaks','Fontsize',14);
        plot(timing,avgphys1);
        ylabel('Current(pA)');
        subplot(2,1,2);
        plot(timing,avgphys2);
        ylabel('Current(pA)');
        xlabel('Time(ms)');
        legend(strcat('Positive leak step of ',num2str(params(12)),'mV from holding V = ',num2str(params(2)),'mV.'));
        hgsave(strrep(savefile1,'1.txt','_avg.fig'));
        pause;
        close;close;
        
    case 107
        savefile0 = strcat('trace_',num2str(tracenum),'_PIVparams.txt');
        save(savefile0, 'params','-ascii','-double','-tabs');
        savefile1 = strcat('trace_',num2str(tracenum),'_PIVstep1.txt');
        save(savefile1, 'physleak1','-ascii','-double','-tabs');
        savefile2 = strcat('trace_',num2str(tracenum),'_PIVhold2.txt');
        save(savefile2, 'physleak2','-ascii','-double','-tabs');
        subplot(2,1,1);
        title('Pulse IV step 1 hold 2','Fontsize',14);
        iplotmax = 1.5*max(physleak1(1220:2020,params(3)));
        axis([45 55+params(5) -500 iplotmax])
        subplot(2,1,2);
        phys2max = 1.5*max(physleak2(:,params(3)));
        if phys2max < 25
            phys2max = 25;
        end
        phys2min = 1.5*min(physleak2(:,params(3)));
        if phys2min > -25
            phys2min = -25;
        end
        axis([45 55+params(5) phys2min phys2max])
        hgsave(strrep(savefile1,'.txt','.fig'));
        pause;
        %         close;
        subtrace = (100+params(5))*20;
        phys1long = zeros(1,subtrace*physsize(2));
        phys2long = zeros(1,subtrace*physsize(2));
        longtime = (.05:.05:(length(phys1long)/20));
        for i = 1:physsize(2)
            phys1long(1,(i-1)*subtrace+1:i*subtrace) = physleak1(1:subtrace,i);
            phys2long(1,(i-1)*subtrace+1:i*subtrace) = physleak2(1:subtrace,i);
        end
        fig2 = figure;
        set(fig2,'WindowStyle','docked');
        subplot(2,1,1);
        title('Pulse IVlong step 1 hold 2','Fontsize',14);
        plot(longtime,phys1long);
        axis([0 longtime(end) -500 iplotmax]);
        subplot(2,1,2);
        plot(longtime,phys2long);
        axis([0 longtime(end) 1.5*min(phys2long) 1.5*max(phys2long)]);
        hgsave(strrep(savefile1,'.txt','long.fig'));
        longtime = longtime';
        phys1long = phys1long';
        phys2long = phys2long';
        longblock = [longtime,phys1long,phys2long]; %#ok<NASGU>
        savefile3 = strcat('trace_',num2str(tracenum),'_PIVlong1.txt');
        save(savefile3, 'longblock','-ascii','-double','-tabs');
        pause;
        close;close;
        
    case 207
        savefile0 = strcat('trace_',num2str(tracenum),'_PIVparams.txt');
        save(savefile0, 'params','-ascii','-double','-tabs');
        savefile1 = strcat('trace_',num2str(tracenum),'_PIVhold1.txt');
        save(savefile1, 'physleak1','-ascii','-double','-tabs');
        savefile2 = strcat('trace_',num2str(tracenum),'_PIVstep2.txt');
        save(savefile2, 'physleak2','-ascii','-double','-tabs');
        subplot(2,1,2);
        iplotmax = 1.5*max(physleak2(1220:2020,physsize(2)));
        axis([45 55+params(5) -500 iplotmax])
        subplot(2,1,1);
        title('Pulse IV hold 1 step 2','Fontsize',14);
        phys1max = 1.5*max(physleak1(:,params(3)));
        if phys1max < 25
            phys1max = 25;
        end
        phys1min = 1.5*min(physleak1(:,params(3)));
        if phys1min > -25
            phys1min = -25;
        end
        axis([45 55+params(5) phys1min phys1max])
        hgsave(strrep(savefile2,'.txt','.fig'));
        pause;
        %         close;
        
        subtrace = (100+params(5))*20;
        phys1long = zeros(1,subtrace*physsize(2));
        phys2long = zeros(1,subtrace*physsize(2));
        longtime = (.05:.05:(length(phys1long)/20));
        for i = 1:physsize(2)
            phys1long(1,(i-1)*subtrace+1:i*subtrace) = physleak1(1:subtrace,i);
            phys2long(1,(i-1)*subtrace+1:i*subtrace) = physleak2(1:subtrace,i);
        end
        fig2 = figure;
        set(fig2,'WindowStyle','docked');
        subplot(2,1,1);
        title('Pulse IVlong hold 1 step 2','Fontsize',14);
        plot(longtime,phys1long);
        axis([0 longtime(end) 1.5*min(phys1long) 1.5*max(phys1long)]);
        subplot(2,1,2);
        plot(longtime,phys2long);
        axis([0 longtime(end) -500 iplotmax]);
        hgsave(strrep(savefile2,'.txt','long.fig'));
        longtime = longtime';
        phys1long = phys1long';
        phys2long = phys2long';
        longblock = [longtime,phys1long,phys2long]; %#ok<NASGU>
        savefile3 = strcat('trace_',num2str(tracenum),'_PIVlong2.txt');
        save(savefile3, 'longblock','-ascii','-double','-tabs');
        pause;
        close;close;                
        
    case 109
        savefile0 = strcat('trace_',num2str(tracenum),'_SPretparams.txt');
        save(savefile0, 'params','-ascii','-double','-tabs');
        savefile1 = strcat('trace_',num2str(tracenum),'_SPretstep1.txt');
        save(savefile1, 'physleak1','-ascii','-double','-tabs');
        savefile2 = strcat('trace_',num2str(tracenum),'_SPrethold2.txt');
        save(savefile2, 'physleak2','-ascii','-double','-tabs');
        subplot(2,1,1);
        title('SPret step 1 hold 2','Fontsize',14);
        iplotmax = 1.5*max(physleak1(1220:2020,params(3)));
        axis([45 55+params(5)*2 -500 iplotmax])
        subplot(2,1,2);
        phys2max = 1.5*max(physleak2(:,params(3)));
        if phys2max < 25
            phys2max = 25;
        end
        phys2min = 1.5*min(physleak2(:,params(3)));
        if phys2min > -25
            phys2min = -25;
        end
        axis([45 55+params(5)*2 phys2min phys2max])
        hgsave(strrep(savefile1,'.txt','.fig'));
        pause;
        
        subtrace = (100+params(5)*2)*20;
        phys1long = zeros(1,subtrace*physsize(2));
        phys2long = zeros(1,subtrace*physsize(2));
        longtime = (.05:.05:(length(phys1long)/20));
        for i = 1:physsize(2)
            phys1long(1,(i-1)*subtrace+1:i*subtrace) = physleak1(1:subtrace,i);
            phys2long(1,(i-1)*subtrace+1:i*subtrace) = physleak2(1:subtrace,i);
        end
        fig2 = figure;
        set(fig2,'WindowStyle','docked');
        subplot(2,1,1);
        title('SPretlong step 1 hold 2','Fontsize',14);
        plot(longtime,phys1long);
        axis([0 longtime(end) -500 iplotmax]);
        subplot(2,1,2);
        plot(longtime,phys2long);
        axis([0 longtime(end) min(phys2long)-20 max(phys2long)+20]);
        legend(strcat('Vhold = ',num2str(params(17)),'mV.'));
        hgsave(strrep(savefile1,'.txt','long.fig'));
        longtime = longtime';
        phys1long = phys1long';
        phys2long = phys2long';
        longblock = [longtime,phys1long,phys2long]; %#ok<NASGU>
        savefile3 = strcat('trace_',num2str(tracenum),'_SPretlong1.txt');
        save(savefile3, 'longblock','-ascii','-double','-tabs');
        pause;
        close;close;
        
    case 209
        savefile0 = strcat('trace_',num2str(tracenum),'_SPretparams.txt');
        save(savefile0, 'params','-ascii','-double','-tabs');
        savefile1 = strcat('trace_',num2str(tracenum),'_SPrethold1.txt');
        save(savefile1, 'physleak1','-ascii','-double','-tabs');
        savefile2 = strcat('trace_',num2str(tracenum),'_SPretstep2.txt');
        save(savefile2, 'physleak2','-ascii','-double','-tabs');
        subplot(2,1,2);
        iplotmax = max(physleak2(1220:2020,params(3)))+100;
        axis([45 55+params(5)*2 -500 iplotmax])
        subplot(2,1,1);
        title('SPret hold 1 step 2','Fontsize',14);
        phys2max = 1.5*max(physleak1(:,params(3)));
        if phys2max < 25
            phys2max = 25;
        end
        phys2min = 1.5*min(physleak1(:,params(3)));
        if phys2min > -25
            phys2min = -25;
        end
        axis([45 55+params(5)*2 phys2min phys2max])
        hgsave(strrep(savefile1,'.txt','.fig'));
        pause;
        
        subtrace = (100+params(5)*2)*20;
        phys1long = zeros(1,subtrace*physsize(2));
        phys2long = zeros(1,subtrace*physsize(2));
        longtime = (.05:.05:(length(phys1long)/20));
        for i = 1:physsize(2)
            phys1long(1,(i-1)*subtrace+1:i*subtrace) = physleak1(1:subtrace,i);
            phys2long(1,(i-1)*subtrace+1:i*subtrace) = physleak2(1:subtrace,i);
        end
        fig2 = figure;
        set(fig2,'WindowStyle','docked');
        subplot(2,1,1);
        title('SPretlong hold 1 step 2','Fontsize',14);
        plot(longtime,phys1long);
        axis([0 longtime(end) min(phys1long)-20 max(phys1long)+20]);
        legend(strcat('Vhold = ',num2str(params(2)),'mV.'));
        subplot(2,1,2);
        plot(longtime,phys2long);
        axis([0 longtime(end) -500 iplotmax]);
        hgsave(strrep(savefile1,'.txt','long.fig'));
        longtime = longtime';
        phys1long = phys1long';
        phys2long = phys2long';
        longblock = [longtime,phys1long,phys2long]; %#ok<NASGU>
        savefile3 = strcat('trace_',num2str(tracenum),'_SPretlong1.txt');
        save(savefile3, 'longblock','-ascii','-double','-tabs');
        pause;
        close;close;
        
    case 110
        savefile1 = strcat('trace_',num2str(tracenum),'_LED.txt');
        save(savefile1, 'physleak','-ascii','-double','-tabs');
        savefile2 = strcat('trace_',num2str(tracenum),'_LEDparams.txt');
        save(savefile2, 'params','-ascii','-double','-tabs');
        hgsave(strrep(savefile1,'.txt','.fig'));
        subplot(2,1,1);
        iplotmax = 1.5*max(physleak1(:,params(3)));
        if iplotmax < 25
            iplotmax = 25;
        end
        iplotmin = 1.5*min(physleak1(:,1));
        axis([0 500 iplotmin iplotmax])
        subplot(2,1,2);
        axis([0 500 -100 100])
        pause;
        close;
        
        %         avgphys = mean(physleak(:,2:end),2);
        avgphys = mean(physleak1,2);
        savefile3 = strcat('trace_',num2str(tracenum),'_LEDavg.txt');
        save(savefile3, 'avgphys','-ascii','-double','-tabs');
        figure;
        plot(timing,avgphys);
        title('LED flash','FontSize', 14);
        ylabel('Current(pA)');
        xlabel('Time(ms)');
        legend(strcat('Vhold = ',num2str(params(2)),'mV, flash for ',num2str(params(16)),'ms.'));
        hgsave(strrep(savefile1,'.txt','_avg.fig'));
        pause(5);
        close;
        
    case 111
        savefile0 = strcat('trace_',num2str(tracenum),'_spivparams.txt');
        save(savefile0, 'params','-ascii','-double','-tabs');
        savefile1 = strcat('trace_',num2str(tracenum),'_SPIVhold12.txt');
        save(savefile1, 'physleak1','-ascii','-double','-tabs');
        savefile2 = strcat('trace_',num2str(tracenum),'_SPIViv12.txt');
        save(savefile2, 'physleak2','-ascii','-double','-tabs');
        subplot(2,1,1);
        title('SPIV12','Fontsize',14);
        iplotmax = 1.5*max(physleak1(1220:2020,params(3)-1));
        axis([45 55+params(5) -500 iplotmax])
        subplot(2,1,2);
        phys2max = 1.5*max(physleak2(:,params(3)));
        if phys2max < 25
            phys2max = 25;
        end
        phys2min = 1.5*min(physleak2(:,params(3)));
        if phys2min > -25
            phys2min = -25;
        end
        axis([45 55+params(5) phys2min phys2max])
        hgsave(strrep(savefile1,'.txt','.fig'));
        pause;
        %         close;
        subtrace = (100+params(5))*20;
        phys1long = zeros(1,subtrace*physsize(2));
        phys2long = zeros(1,subtrace*physsize(2));
        [postmax postmaxi] = max(physleak2(1000:2000,:));
        [postmin postmini] = min(physleak2(1000:2000,:));
        maxmin = [postmax' postmaxi' postmin' postmini']; %#ok<NASGU>
        savefilem = ['trace_',num2str(tracenum),'_maxmin12.txt'];
        save(savefilem,'maxmin','-ascii','-double','-tabs');
        longtime = (.05:.05:(length(phys1long)/20));
        for i = 1:physsize(2)
            phys1long(1,(i-1)*subtrace+1:i*subtrace) = physleak1(1:subtrace,i);
            phys2long(1,(i-1)*subtrace+1:i*subtrace) = physleak2(1:subtrace,i);
        end
        fig2 = figure;
        set(fig2,'WindowStyle','docked');
        subplot(2,1,1);
        title('SPIVlong12','Fontsize',14);
        plot(longtime,phys1long);
        axis([0 longtime(end) -500 iplotmax]);
        legend(strcat('Pulse to ',num2str(params(10)),'mV ,hold at ',num2str(params(11)),'mV.'));
        subplot(2,1,2);
        plot(longtime,phys2long);
        axis([0 longtime(end) -50 50]);
        %         axis([0 longtime(end) 1.5*min(phys2long) 1.5*max(phys2long)]);
        hgsave(strrep(savefile1,'.txt','long12.fig'));
        longtime = longtime';
        phys1long = phys1long';
        phys2long = phys2long';
        longblock = [longtime,phys1long,phys2long]; %#ok<NASGU>
        savefile3 = strcat('trace_',num2str(tracenum),'_SPIVlong12.txt');
        save(savefile3, 'longblock','-ascii','-double','-tabs');
        pause;
        close;close;
        
    case 211
        savefile0 = strcat('trace_',num2str(tracenum),'_spivparams.txt');
        save(savefile0, 'params','-ascii','-double','-tabs');
        savefile1 = strcat('trace_',num2str(tracenum),'_SPIViv21.txt');
        save(savefile1, 'physleak1','-ascii','-double','-tabs');
        savefile2 = strcat('trace_',num2str(tracenum),'_SPIVhold21.txt');
        save(savefile2, 'physleak2','-ascii','-double','-tabs');
        subplot(2,1,2);
        iplotmax = 1.5*max(physleak2(1220:2020,physsize(2)));
        axis([45 55+params(5) -500 iplotmax])
        subplot(2,1,1);
        title('SPIV21','Fontsize',14);
        phys1max = 1.5*max(physleak1(:,params(3)));
        if phys1max < 25
            phys1max = 25;
        end
        phys1min = 1.5*min(physleak1(:,params(3)));
        if phys1min > -25
            phys1min = -25;
        end
        axis([45 55+params(5) phys1min phys1max])
        hgsave(strrep(savefile2,'.txt','.fig'));
        pause;
        %         close;
        
        subtrace = (100+params(5))*20;
        phys1long = zeros(1,subtrace*physsize(2));
        phys2long = zeros(1,subtrace*physsize(2));
        [postmax postmaxi] = max(physleak1(1000:2000,:));
        [postmin postmini] = min(physleak1(1000:2000,:));
        maxmin = [postmax' postmaxi' postmin' postmini']; %#ok<NASGU>
        savefilem = ['trace_',num2str(tracenum),'_maxmin21.txt'];
        save(savefilem,'maxmin','-ascii','-double','-tabs');
        longtime = (.05:.05:(length(phys1long)/20));
        for i = 1:physsize(2)
            phys1long(1,(i-1)*subtrace+1:i*subtrace) = physleak1(1:subtrace,i);
            phys2long(1,(i-1)*subtrace+1:i*subtrace) = physleak2(1:subtrace,i);
        end
        fig2 = figure;
        set(fig2,'WindowStyle','docked');
        subplot(2,1,1);
        title('SPIVlong21','Fontsize',14);
        plot(longtime,phys1long);
        axis([0 longtime(end) -50 50]);
        subplot(2,1,2);
        plot(longtime,phys2long);
        axis([0 longtime(end) -500 iplotmax]);
        legend(strcat('Pulse to ',num2str(params(10)),'mV ,hold at ',num2str(params(11)),'mV.'));
        hgsave(strrep(savefile2,'.txt','long.fig'));
        longtime = longtime';
        phys1long = phys1long';
        phys2long = phys2long';
        longblock = [longtime,phys1long,phys2long]; %#ok<NASGU>
        savefile3 = strcat('trace_',num2str(tracenum),'_IVlong21.txt');
        save(savefile3, 'longblock','-ascii','-double','-tabs');
        pause;
        close;close;
        
end

end
