# Supplementary material for: Protocadherin-dependent dendritic self-avoidance regulates neural connectivity and circuit function
Source: eLife. 2015 Jul 3;4:e08964. doi: 10.7554/eLife.08964 (PMC4548410; doi:10.7554/eLife.08964)
Supplement: Source code 3. — Electrophysiology analysis. DOI: http://dx.doi.org/10.7554/eLife.08964.020 [file elife08964s003.zip › Source code 3_Electrophysiology analysis/Dual patch/getbases.m]

function [peaks,stats] = getbases(folder,sds)
cd(folder)

f2 = dir('*.txt');
cellnum = length(f2);
peaks = zeros(cellnum,3);
maxes = peaks(:,1);

for i = 1:cellnum
    fname = f2(i).name;
    display(fname);
    [fid] = fopen(fname);
    carray = textscan(fid,'%f');
    traces = carray{1,1}';
    if length(traces) < 30000
        posttrace = traces';
    elseif length(traces) < 50000
        traces = reshape(traces,2,20000)';
        if str2double(fname(end-4)) == 1
            posttrace = traces(:,1);
        else
            posttrace = traces(:,2);
        end
    else
        traces = reshape(traces,3,20000)';
        if str2double(fname(end-4)) == 1
            posttrace = traces(:,2);
        else
            posttrace = traces(:,3);
        end
    end
%     baseline = mean(posttrace(10000:20000));
    baseline = mean(posttrace([1:1000,10000:20000]));
    error = sds*std(posttrace([1:1000,10000:20000]));
%     error = sds*std(posttrace(1:1000));
    cutoff = baseline+error;
    [~, peakpt] = max(posttrace(1000:1300));    
%     maxes(i) = mean(posttrace(1000+peakpt-4:1000+peakpt+5));
    maxes(i) = mean(posttrace(997+peakpt:1002+peakpt));
    peaks(i,1) = maxes(i)-cutoff;    
    peaks(i,2) = peakpt/20;
    peaks(i,3) = baseline;
    peaks(i,4) = cutoff;
    peaks(i,5) = maxes(i);
    peaks(i,6) = maxes(i)-baseline;
    fig1 = figure;
    set(fig1,'WindowStyle','docked');
    plot(.05:.05:1000,posttrace); axis([0 100 -25 25]);
    hold on
    plot([0,1000],[cutoff cutoff]);
    plot([0,1000],[baseline baseline]);
    plot([50 50],[-50,50]);
    plot([70 70],[-50,50]);
    hold off
    
end
means = mean(peaks);
stdevs = std(peaks);
stes = stdevs/sqrt(length(peaks));
stats = [means;stdevs;stes];


rmpath(folder);
end
