# Supplementary material for: Protocadherin-dependent dendritic self-avoidance regulates neural connectivity and circuit function
Source: eLife. 2015 Jul 3;4:e08964. doi: 10.7554/eLife.08964 (PMC4548410; doi:10.7554/eLife.08964)
Supplement: Source code 3. — Electrophysiology analysis. DOI: http://dx.doi.org/10.7554/eLife.08964.020 [file elife08964s003.zip › Source code 3_Electrophysiology analysis/ReadMe Electorphysiology analysis.txt]

ReadMe Electrophysiology analysis

- all analysis was done in matlab

analspikes.m, analdual.m, and analcurrents2.m are wrapper functions that takes in location of data and use other functions to chop, organize and quantify data

GOOD LUCK!!!
