# Supplementary material for: Protocadherin-dependent dendritic self-avoidance regulates neural connectivity and circuit function
Source: eLife. 2015 Jul 3;4:e08964. doi: 10.7554/eLife.08964 (PMC4548410; doi:10.7554/eLife.08964)
Supplement: Source code 3. — Electrophysiology analysis. DOI: http://dx.doi.org/10.7554/eLife.08964.020 [file elife08964s003.zip › Source code 3_Electrophysiology analysis/Single patch currents/aligncurrents2.m]

function [physblock, voltblock, timings,avgphys,avgtime, basename, overlay, stimparams] = aligncurrents2 (recpath,gtype,mycmap,datecell)

cd(recpath);
physid = -1;
while physid < 0
   physfile = dir('*phys.dat');
   physname = physfile.name;
   [physid] = fopen(physname);
end

voltid = -1;
while voltid < 0
   voltfile = dir('*voltage.dat');
   voltname = voltfile.name;
   [voltid] = fopen(voltname);
end

visid = -1;
while visid < 0
   visfile = dir('*vis.dat');
   visname = visfile.name;
   [visid] = fopen(visname);
end

vis = fread(visid,'double','b');
[peakloc] = peakfinder(vis, [], -0.25, -1);
stimtimes = peakloc(1:2:length(peakloc));
stimlength = length(stimtimes);
% clear vis;

ephys = fread(physid,'double','b');
volt = fread(voltid,'double','b');

stimid = -1;
while stimid < 0 
   stimfile = dir('*stim.txt');
   stimname = stimfile.name;
   [stimid] = fopen(stimname);
end
stimarray = textscan(stimid,'%s');
stimline = stimarray{1,1}';
stimparams = str2double(stimline);

% Beginning of analysis

if isempty(ephys)
% Check if there is data,
% If no data, return empties and do not save anything
    display 'In no data';
%     return;
    physblock = []; %#ok<UNRCH>
    voltblock = [];
    timings = [];
    avgphys = [];
    avgtime = [];
    overlay = [];
    basename = 'Empty';
    
elseif isempty(stimparams)
% if there is phys and vis data, then check if there were regular red lines
% if there were few red lines, probably spontaneous activity trace
% chop into 1 second intervals
    display 'spontaneous activity';
    columnl = 60000;
    numrows = floor(length(ephys)/columnl);
    physblock = zeros(numrows,columnl);
    timings = .05:.05:(columnl/20);
    rowcount = 0;
    for i = 1:columnl:(length(ephys)-columnl+1)
        rowcount = rowcount+1;
        physblock(rowcount,:) = ephys(i:i-1+columnl);
    end
    avgphys = [];
    avgtime = [];
    voltblock = [];
    overlay = -1;
    basename = physfile.name(1:end-9) 
    savefile = [basename,'_all.txt'];
    timings = timings';
    physblock = physblock';
%     analpath = strrep(recpath,'Recording','Analysis');
%     analpath = strrep(recpath,'Recording',['Analysis\',gtype,'\Spontaneous']);
%     analpath = ['f:\Analysis\singlepatch\',gtype,'\Spontaneous\',datecell];
    analpath = [recpath(1),':\Analysis\singlepatch\',gtype,'\Spontaneous\',datecell];
    mkdir(analpath);
    cd(analpath);
    spont = [timings,physblock];
    save(savefile, 'spont', '-ascii','-double','-tabs');
    
elseif stimparams(1) >=100 
% if there is phys data, check if there is visual stim trace
% if no trace, then in voltage clamp
    display 'In clamp mode.'; 
    basename = physfile.name(1:end-9) 
%     gain = input('What is gain? ');
%     ephys = ephys*10;
    columnl = 20000;
%     assume 20 khz sampling and that vclamp stims are 1 second long each
%     (this is how i wrote mine for convenience/consistency)
    numrows = length(ephys)/columnl;
    physblock = zeros(numrows,columnl);
    voltblock = physblock;
    timings = .05:.05:(columnl/20);
    rowcount = 0;
    for i = 1:columnl:(length(ephys)-columnl+1)
        rowcount = rowcount+1;
        physblock(rowcount,:) = ephys(i:i-1+columnl);
        voltblock(rowcount,:) = volt(i:i-1+columnl);
    end
    avgphys = [];
    avgtime = [];
    overlay = 1;    
    switch stimparams(1)
       
        case 100
            type = 'IV';           
        case 101
            type = 'steady';
        case 102
            type = 'recov';
        case 103
            type = 'stimpulse';
        case 104
            type = 'leakneg';
        case 105
            type = 'leakpos';
        case 106
            type = 'leakpulse';
        case 107
            type = 'pulseIV';
        case 108
            type = 'pulseDelay';
        case 109
            type = 'pulseIVret';
        case 111
            type = 'LED';
    end
    
    savefile = [basename,'_',type,'.txt'];
    timings = timings';
    physblock = physblock';
    voltblock = voltblock';    
%     analpath = strrep(recpath,'Recording','Analysis');
%     analpath = strrep(recpath,'Recording',['Analysis\',gtype,'\Voltage\',type]);
    analpath = [recpath(1),':\Analysis\singlepatch\',gtype,'\Voltage\',type,'\',datecell];    
    mkdir(analpath);
    cd(analpath);
    vclamp = [timings,voltblock,physblock];
    save(savefile, 'vclamp', '-ascii','-double','-tabs');
    
elseif length(stimtimes) < 20
% if there is phys and vis data, then check if there were regular red lines
% if there were few red lines, probably spontaneous activity trace
% chop into 1 second intervals
    display 'spontaneous activity';
    columnl = 20000;
    numrows = floor(length(ephys)/columnl);
    physblock = zeros(numrows,columnl);
    timings = .05:.05:(columnl/20);
    rowcount = 0;
    for i = 1:columnl:(length(ephys)-columnl+1)
        rowcount = rowcount+1;
        physblock(rowcount,:) = ephys(i:i-1+columnl);
    end
    avgphys = [];
    avgtime = [];
    voltblock = [];
    overlay = -1;
    basename = physfile.name(1:end-9) 
    savefile = [basename,'_all.txt'];
    timings = timings';
    physblock = physblock';
%     analpath = strrep(recpath,'Recording','Analysis');
%     analpath = strrep(recpath,'Recording',['Analysis\',gtype,'\Spontaneous']);
    analpath = [recpath(1),':\Analysis\singlepatch\',gtype,'\Spontaneous\',datecell];
%     analpath = ['f:\Analysis\singlepatch\',gtype,'\Spontaneous\',datecell];
    mkdir(analpath);
    cd(analpath);
    spont = [timings,physblock];
    save(savefile, 'spont', '-ascii','-double','-tabs');
    
else
% if there is phys and vis data, and if there are many vis ticks
% data is visual stim so do normal analysis
    display 'in continuous mode';
%     rounder = 1660;
    rounder = 3990;
    stimdiff = stimtimes(stimlength)-stimtimes(1)+rounder;

    switch stimparams(1)
%         look at first number in stimcontrol text file to find out which
%         stim you are presenting. This is where you may need to change
%         things around
    
    case 2
        type = 'Ring';
        display('I am in Ring!');
        
%         rounder = 1660;
%         stimdiff = stimtimes(stimlength)-stimtimes(1)+rounder;
        while mod(stimdiff,6*stimparams(4)) ~= 0
            rounder = rounder+1;
            stimdiff = stimtimes(stimlength)-stimtimes(1)+rounder;
        end

        ephys_stim = ephys(stimtimes(1):(stimtimes(stimlength)+rounder-1));
        clear ephys;
        columnl = length(ephys_stim)/6;
        timings = .05:.05:(columnl/20);
%         Assume 20khz sampling
        physblock = zeros(6,columnl);
        rowcount = 0;
        for i=1:columnl:(length(ephys_stim)-columnl+1)
            rowcount = rowcount+1;
            physblock(rowcount,:) = ephys_stim(i:i+columnl-1);
        end
        graphmin = min(ephys_stim)*1.1;
        graphmax = max(ephys_stim)*1.1;
        clear ephys_stim;
        
        avgcol = round(columnl/stimparams(4));
        while mod(avgcol,stimparams(4)) ~= 0
            avgcol = avgcol+1;
        end
        avgtime = .05:.05:(avgcol/20);
        avgphys = zeros(6,avgcol);

        for j = 1:6            
            avgrow = 0;
            for k=1:avgcol:(columnl-avgcol+1);
                physrow = physblock(j,:);
                avgrow = avgrow+1;
                avgmatrix(avgrow,:) = physrow(k:k+avgcol-1); %#ok<*AGROW>
                abcd = mean(avgmatrix,1);
            end
            avgphys(j,:) = abcd;
        end
    
    case 3
        type = 'Circle';
        display('I am in Circle!');
%         rounder = 1660;
%         stimdiff = stimtimes(stimlength)-stimtimes(1)+rounder;
        while mod(stimdiff,stimparams(4)*stimparams(5)) ~= 0
            rounder = rounder+1;
            stimdiff = stimtimes(stimlength)-stimtimes(1)+rounder;
        end

        ephys_stim = ephys(stimtimes(1):(stimtimes(stimlength)+rounder-1));
        clear ephys;
        columnl = length(ephys_stim)/stimparams(4);
        timings = .05:.05:(columnl/20);
        physblock = zeros(stimparams(4),columnl);
        rowcount = 0;
        for i=1:columnl:(length(ephys_stim)-columnl+1)
            rowcount = rowcount+1;
            physblock(rowcount,:) = ephys_stim(i:i+columnl-1);
        end
        graphmin = min(ephys_stim)*1.1;
        graphmax = max(ephys_stim)*1.1;
        clear ephys_stim;
    
        avgcol = round(columnl/stimparams(5));
        while mod(avgcol,stimparams(5)) ~= 0
            avgcol = avgcol+1;
        end
        avgtime = .05:.05:(avgcol/20);
        avgphys = zeros(stimparams(4),avgcol);

        for j = 1:stimparams(4)            
            avgrow = 0;
            for k=1:avgcol:(columnl-avgcol+1);
                physrow = physblock(j,:);
                avgrow = avgrow+1;
                avgmatrix(avgrow,:) = physrow(k:k+avgcol-1);
                abcd = mean(avgmatrix,1);
            end
            avgphys(j,:) = abcd;
        end
    
    case 4
        return;
        physblock = []; %#ok<UNRCH>
        voltblock = []; %#ok<*NASGU>
        timings = [];
        avgphys = [];
        avgtime = [];
        overlay = [];
        basename = physfile.name(1:end-9) %#ok<*NOPRT>
    
    case 5
        type = 'MovBar';
        display('I am in Moving bar!');
        totalstims = stimparams(6)*8;
%         rounder = 1660;

%         stimdiff = stimtimes(stimlength)-stimtimes(1)+rounder;
        while mod(stimdiff,totalstims) ~= 0
            rounder = rounder+1;
            stimdiff = stimtimes(stimlength)-stimtimes(1)+rounder;
        end

        ephys_stim = ephys(stimtimes(1):(stimtimes(stimlength)+rounder-1));
        clear ephys;
        columnl = length(ephys_stim)/totalstims;
        timings = .05:.05:(columnl/20);
        physblock = zeros(totalstims,columnl);
        rowcount = 0;
        for i=1:columnl:(length(ephys_stim)-columnl+1)
            rowcount = rowcount+1;
            physblock(rowcount,:) = ephys_stim(i:i+columnl-1);
        end
        graphmin = min(ephys_stim)*1.1;
        graphmax = max(ephys_stim)*1.1;
        clear ephys_stim;
        
        avgcol = columnl;
        avgtime = timings;
        avgphys = zeros(8,avgcol);
        
        for j = 1:8:totalstims-7
            avgphys(1,:) = avgphys(1,:)+physblock(j,:);
            avgphys(2,:) = avgphys(2,:)+physblock(j+3,:);
            avgphys(3,:) = avgphys(3,:)+physblock(j+6,:);
            avgphys(4,:) = avgphys(4,:)+physblock(j+1,:);
            avgphys(5,:) = avgphys(5,:)+physblock(j+4,:);
            avgphys(6,:) = avgphys(6,:)+physblock(j+7,:);
            avgphys(7,:) = avgphys(7,:)+physblock(j+2,:);
            avgphys(8,:) = avgphys(8,:)+physblock(j+5,:);
        end
        avgphys = avgphys/stimparams(6);        
                    
    case 6    
        type = 'OMS';
        display('I am in OMS!');
        divs = stimparams(6)*3;
%         params(6) is reps
%         rounder = 1660;
%         stimdiff = stimtimes(stimlength)-stimtimes(1)+rounder;    
        while mod(stimdiff,divs) ~= 0
            rounder = rounder+1;
            stimdiff = stimtimes(stimlength)-stimtimes(1)+rounder;
        end
        
        ephys_stim = ephys(stimtimes(1):(stimtimes(stimlength)+rounder-1));
        clear ephys;
        columnl = length(ephys_stim)/stimparams(6);
        timings = .05:.05:(columnl/20);
        physblock = zeros(stimparams(6),columnl);
        rowcount = 0;
        for i=1:columnl:(length(ephys_stim)-columnl+1)
            rowcount = rowcount+1;
            physblock(rowcount,:) = ephys_stim(i:i+columnl-1);
        end
        graphmin = min(ephys_stim)*1.1;
        graphmax = max(ephys_stim)*1.1;
        clear ephys_stim;
        
        abcd = mean(ephys_stim,1);
        avgcol = columnl/3;
        avgphys = zeros(3,avgcol);
        for j = 1:avgcol:(length(columnl)-avgcol+1);
            avgphys(j,:) = abcd(j:j+avgcol-1);
        end
        avgtime = (.05:.05:(avgcol/20));
        
    case 7
        type = 'Raster';
        display('I am in raster!');
        totalspots = stimparams(4)*stimparams(5);
%         rounder = 1660;
%         stimdiff = stimtimes(stimlength)-stimtimes(1)+rounder;
        while mod(stimdiff,totalspots*stimparams(6)) ~=0
            rounder = rounder+1;
            stimdiff = stimtimes(stimlength)-stimtimes(1)+rounder;
        end
        
%         ephys_stim = ephys(stimtimes(1):(stimtimes(stimlength)));%+rounder-1));
        ephys_stim = ephys(stimtimes(1):(stimtimes(stimlength)+rounder-1));
        clear ephys;
        columnl = length(ephys_stim)/totalspots;
        timings = .05:.05:(columnl/20);
        physblock = zeros(totalspots,columnl);
        rowcount = 0;
        for i=1:columnl:(length(ephys_stim)-columnl+1)
            rowcount = rowcount+1;
            physblock(rowcount,:) = ephys_stim(i:i+columnl-1);
        end
        graphmin = min(ephys_stim)*1.1;
        graphmax = max(ephys_stim)*1.1;
        clear ephys_stim;
    
        avgcol = columnl/stimparams(6);
        
        avgtime = .05:.05:(avgcol/20);
        avgphys = zeros(totalspots,avgcol);

        for j = 1:totalspots
            physrow = physblock(j,:);
            avgrow = 0;
            for k=1:avgcol:(columnl-avgcol+1);
                physrow = physblock(j,:);
                avgrow = avgrow+1;
                avgmatrix(avgrow,:) = physrow(k:k+avgcol-1);
                abcd = mean(avgmatrix,1);
            end
            avgphys(j,:) = abcd;
        end
        
    case 8
        type = 'FullF';
        display('I am in full field!');
%         rounder = 1660;
%         stimdiff = stimtimes(stimlength)-stimtimes(1)+rounder;
        while mod(stimdiff,stimparams(3)) ~= 0
            rounder = rounder+1;
            stimdiff = stimtimes(stimlength)-stimtimes(1)+rounder;
        end

        ephys_stim = ephys(stimtimes(1):(stimtimes(stimlength)+rounder-1));
        clear ephys;
        columnl = length(ephys_stim)/stimparams(3);
        timings = .05:.05:(columnl/20);
        physblock = zeros(stimparams(3),columnl);
        rowcount = 0;
        for i=1:columnl:(length(ephys_stim)-columnl+1)
            rowcount = rowcount+1;
            physblock(rowcount,:) = ephys_stim(i:i+columnl-1);
        end
        graphmin = min(ephys_stim)*1.1;
        graphmax = max(ephys_stim)*1.1;
        clear ephys_stim;
    
        avgtime = timings;
        avgphys = mean(physblock,1);
    
    case 9
        type = 'Movspot';
        display('I am in Moving spot!');
        dirstims = stimparams(6)*8;
        runs = dirstims*stimparams(7);
%         rounder = 1660;
%         stimdiff = stimtimes(stimlength)-stimtimes(1)+rounder;
        while mod(stimdiff,runs) ~= 0
            rounder = rounder+1;
            stimdiff = stimtimes(stimlength)-stimtimes(1)+rounder;
        end

        ephys_stim = ephys(stimtimes(1):(stimtimes(stimlength)+rounder-1));
        clear ephys;
        columnl = length(ephys_stim)/dirstims;
        timings = .05:.05:(columnl/20);
        physblock = zeros(dirstims,columnl);
        rowcount = 0;
        for i=1:columnl:(length(ephys_stim)-columnl+1)
            rowcount = rowcount+1;
            physblock(rowcount,:) = ephys_stim(i:i+columnl-1);
        end
        graphmin = min(ephys_stim)*1.1;
        graphmax = max(ephys_stim)*1.1;
        clear ephys_stim;
        
        avgdir = zeros(8,columnl);
        
        for j = 1:8:dirstims-7
            avgdir(1,:) = avgdir(1,:)+physblock(j,:);
            avgdir(2,:) = avgdir(2,:)+physblock(j+3,:);
            avgdir(3,:) = avgdir(3,:)+physblock(j+6,:);
            avgdir(4,:) = avgdir(4,:)+physblock(j+1,:);
            avgdir(5,:) = avgdir(5,:)+physblock(j+4,:);
            avgdir(6,:) = avgdir(6,:)+physblock(j+7,:);
            avgdir(7,:) = avgdir(7,:)+physblock(j+2,:);
            avgdir(8,:) = avgdir(8,:)+physblock(j+5,:);
        end
        avgdir = avgdir'/stimparams(6);
        avgcol = columnl/stimparams(7);
        avgtime = .05:.05:avgcol/20;
        avgphys = (reshape(avgdir,avgcol,stimparams(7)*8))';        
                        
    case 10
        type = 'ScrChop';
        display('I am in Screenchop!');
        totalspots = stimparams(2)*stimparams(3);
%         rounder = 1660;
%         stimdiff = stimtimes(stimlength)-stimtimes(1)+rounder;
        while mod(stimdiff,totalspots) ~=0
            rounder = rounder+1;
            stimdiff = stimtimes(stimlength)-stimtimes(1)+rounder;
        end
        
        ephys_stim = ephys(stimtimes(1):(stimtimes(stimlength)+rounder-1));
        clear ephys;
        columnl = length(ephys_stim)/totalspots;
        timings = .05:.05:(columnl/20);
        physblock = zeros(totalspots,columnl);
        rowcount = 0;
        for i=1:columnl:(length(ephys_stim)-columnl+1)
            rowcount = rowcount+1;
            physblock(rowcount,:) = ephys_stim(i:i+columnl-1);
        end
        graphmin = min(ephys_stim)*1.1;
        graphmax = max(ephys_stim)*1.1;
        clear ephys_stim;
    
        avgcol = round(columnl/stimparams(5));
        while mod(avgcol,stimparams(5)) ~= 0
            avgcol = avgcol+1;
        end
        avgtime = .05:.05:(avgcol/20);
        avgphys = zeros(totalspots,avgcol);

        for j = 1:totalspots
            physrow = physblock(j,:);
            avgrow = 0;
            for k=1:avgcol:(columnl-avgcol+1);
                physrow = physblock(j,:);
                avgrow = avgrow+1;
                avgmatrix(avgrow,:) = physrow(k:k+avgcol-1);
                abcd = mean(avgmatrix,1);
            end
            avgphys(j,:) = abcd;
        end
        
    case 11
        type = 'SGrating';
        display('I am in Switching grating!'); 
        while mod(stimdiff,stimparams(3)) ~= 0
            rounder = rounder+1;
            stimdiff = stimtimes(stimlength)-stimtimes(1)+rounder;
        end
        
        ephys_stim = ephys(stimtimes(1):(stimtimes(stimlength)+rounder-1));
        clear ephys;
        columnl = length(ephys_stim)/stimparams(3);
        timings = .05:.05:(columnl/20);
        physblock = zeros(stimparams(3),columnl);
        rowcount = 0;
        for i=1:columnl:(length(ephys_stim)-columnl+1)
            rowcount = rowcount+1;
            physblock(rowcount,:) = ephys_stim(i:i+columnl-1);
        end
        graphmin = min(ephys_stim)*1.1;
        graphmax = max(ephys_stim)*1.1;
        clear ephys_stim;
    
        avgtime = timings;
        avgphys = mean(physblock,1);
        
    case 14
        type = 'CGrating';
        display('I am in Continuous grating!');
        while mod(stimdiff,stimparams(3)) ~= 0
            rounder = rounder+1;
            stimdiff = stimtimes(stimlength)-stimtimes(1)+rounder;
        end

        ephys_stim = ephys(stimtimes(1):(stimtimes(stimlength)+rounder-1));
        clear ephys;
        columnl = length(ephys_stim)/stimparams(3);
        timings = .05:.05:(columnl/20);
        physblock = zeros(stimparams(3),columnl);
        rowcount = 0;
        for i=1:columnl:(length(ephys_stim)-columnl+1)
            rowcount = rowcount+1;
            physblock(rowcount,:) = ephys_stim(i:i+columnl-1);
        end
        graphmin = min(ephys_stim)*1.1;
        graphmax = max(ephys_stim)*1.1;
        clear ephys_stim;
    
        avgtime = timings;
        avgphys = mean(physblock,1);
        
    case 15
        type = 'OMSj';
        display('I am in OMS jitter!');
        divs = stimparams(6)*4;
        while mod(stimdiff,divs) ~= 0
            rounder = rounder+1;
            stimdiff = stimtimes(stimlength)-stimtimes(1)+rounder;
        end
        
        ephys_stim = ephys(stimtimes(1):(stimtimes(stimlength)+rounder-1));
        clear ephys;
        columnl = length(ephys_stim)/stimparams(6);
        timings = .05:.05:(columnl/20);
        physblock = zeros(stimparams(6),columnl);
        rowcount = 0;
        for i=1:columnl:(length(ephys_stim)-columnl+1)
            rowcount = rowcount+1;
            physblock(rowcount,:) = ephys_stim(i:i+columnl-1);
        end
        graphmin = min(ephys_stim)*1.1;
        graphmax = max(ephys_stim)*1.1;
        
        abcd = mean(ephys_stim,1);
        clear ephys_stim;
        avgcol = columnl/4;
        avgphys = zeros(4,avgcol);
        for j = 1:avgcol:(length(columnl)-avgcol+1);
            avgphys(j,:) = abcd(j:j+avgcol-1);
        end
        avgtime = (.05:.05:(avgcol/20));   
        
    case 16
        type = 'movring';
        display('I am in movingring!');
        if stimparams(6) == 1
            display('Ring moving out');
        elseif stimparams(6) == 0
            display('Ring moving in');
        end
        while mod(stimdiff,stimparams(5)) ~= 0
            rounder = rounder+1;
            stimdiff = stimtimes(stimlength)-stimtimes(1)+rounder;
        end

        ephys_stim = ephys(stimtimes(1):(stimtimes(stimlength)+rounder-1));
        clear ephys;
        columnl = length(ephys_stim)/stimparams(5);
        timings = .05:.05:(columnl/20);
        physblock = zeros(stimparams(5),columnl);
        rowcount = 0;
        for i=1:columnl:(length(ephys_stim)-columnl+1)
            rowcount = rowcount+1;
            physblock(rowcount,:) = ephys_stim(i:i+columnl-1);
        end        
        graphmin = min(ephys_stim)*1.1;
        graphmax = max(ephys_stim)*1.1;
        clear ephys_stim;
        
        avgtime = timings;
        avgphys = mean(physblock,1);
    
    case 17
        type = 'movwedge';
        display('I am in movingwedge!');
        totalstims = stimparams(5)*4;
        while mod(stimdiff,totalstims) ~= 0
            rounder = rounder+1;
            stimdiff = stimtimes(stimlength)-stimtimes(1)+rounder;
        end

        ephys_stim = ephys(stimtimes(1):(stimtimes(stimlength)+rounder-1));
        clear ephys;
        columnl = length(ephys_stim)/totalstims;
        timings = .05:.05:(columnl/20);
        physblock = zeros(totalstims,columnl);
        rowcount = 0;
        for i=1:columnl:(length(ephys_stim)-columnl+1)
            rowcount = rowcount+1;
            physblock(rowcount,:) = ephys_stim(i:i+columnl-1);
        end        
        graphmin = min(ephys_stim)*1.1;
        graphmax = max(ephys_stim)*1.1;
        clear ephys_stim;
        avgcol = columnl;
        avgtime = timings;
        avgphys = zeros(4,avgcol);
        
        for j = 1:4:totalstims-3
            avgphys(1,:) = avgphys(1,:)+physblock(j,:);
            avgphys(2,:) = avgphys(2,:)+physblock(j+1,:);
            avgphys(3,:) = avgphys(3,:)+physblock(j+2,:);
            avgphys(4,:) = avgphys(4,:)+physblock(j+3,:);
        end
        avgphys = avgphys/stimparams(5); 
    case 18
        type = 'twospot';
        display('I am in two spot!');
        totalstims = stimparams(8)*8;
        while mod(stimdiff,totalstims) ~= 0
            rounder = rounder+1;
            stimdiff = stimtimes(stimlength)-stimtimes(1)+rounder;
        end

        ephys_stim = ephys(stimtimes(1):(stimtimes(stimlength)+rounder-1));
        clear ephys;
        columnl = length(ephys_stim)/totalstims;
        timings = .05:.05:(columnl/20);
        physblock = zeros(totalstims,columnl);
        rowcount = 0;
        for i=1:columnl:(length(ephys_stim)-columnl+1)
            rowcount = rowcount+1;
            physblock(rowcount,:) = ephys_stim(i:i+columnl-1);
        end
        graphmin = min(ephys_stim)*1.1;
        graphmax = max(ephys_stim)*1.1;
        clear ephys_stim;
        
        avgcol = columnl;
        avgtime = timings;
        avgphys = zeros(8,avgcol);
        
        for j = 1:8:totalstims-7
            avgphys(1,:) = avgphys(1,:)+physblock(j,:);
            avgphys(2,:) = avgphys(2,:)+physblock(j+3,:);
            avgphys(3,:) = avgphys(3,:)+physblock(j+6,:);
            avgphys(4,:) = avgphys(4,:)+physblock(j+1,:);
            avgphys(5,:) = avgphys(5,:)+physblock(j+4,:);
            avgphys(6,:) = avgphys(6,:)+physblock(j+7,:);
            avgphys(7,:) = avgphys(7,:)+physblock(j+2,:);
            avgphys(8,:) = avgphys(8,:)+physblock(j+5,:);
        end
        avgphys = avgphys/stimparams(8);  
        
        
    case 22 %whitebin
        type = 'whitebin';
        display('I am in binary white noise!');
        combined(:,1) = ephys(:,:);
        combined(:,2) = vis(:,:);
        recsize = stimparams(2);
%         call stuff here
        
    end        
    basename = physfile.name(1:end-9)
%     analpath = strrep(recpath,'Recording','Analysis');
%     analpath = strrep(recpath,'Recording',['Analysis\',gtype,'\Current\',type]);
    analpath = [recpath(1),':\Analysis\singlepatch\',gtype,'\Current\',type,'\',datecell];
% 	analpath = ['f:\Analysis\singlepatch\',gtype,'\Current\',type,'\',datecell];
    mkdir(analpath);
    cd(analpath);

    if graphmax > -1*graphmin
        graphmin = -1*graphmax;
    else
        graphmax = -1*graphmin;
    end
    
    fig1 = figure;
    set(fig1,'WindowStyle','docked');
    imagesc(physblock,[graphmin graphmax]);
    colormap(mycmap);
%     print(strcat(basename,'_rawheat.eps'),'-depsc2','-r300');
    hgsave([basename,'_rawheat.fig']);
    timings = timings';
    physblock = physblock';
%     pause;
    
    fig2 = figure;
    set(fig2,'WindowStyle','docked');
    imagesc(avgphys,[graphmin graphmax]);
%     print(strcat(basename,'_avgheat.eps'),'-depsc2','-r300');
    hgsave([basename,'_avgheat.fig']);
    colormap(mycmap);
    avgtime = avgtime';
    avgphys = avgphys';
    voltblock = [];
    overlay = -1;
    pause;
    close; close;
        
    chopped = [timings,physblock]; %#ok<NASGU>
    savefile1 = [basename,'_all.txt'];
    save(savefile1, 'chopped','-ascii','-double','-tabs');
    chopped_avg = [avgtime,avgphys];
    savefile2 = [basename,'_allavg.txt'];
    save(savefile2, 'chopped_avg','-ascii','-double','-tabs');
    save(stimname, 'stimparams','-ascii','-double','-tabs');

end

end
