# Supplementary material for: Protocadherin-dependent dendritic self-avoidance regulates neural connectivity and circuit function
Source: eLife. 2015 Jul 3;4:e08964. doi: 10.7554/eLife.08964 (PMC4548410; doi:10.7554/eLife.08964)
Supplement: Source code 3. — Electrophysiology analysis. DOI: http://dx.doi.org/10.7554/eLife.08964.020 [file elife08964s003.zip › Source code 3_Electrophysiology analysis/Single patch currents/analcurrents2.m]

function analcurrents2(path,genotype,mycmap,date,startstim)
% Genotype is string that just makes subfolder for your cell
% Example: a = 'F:\Recording\Wednesday, December 05, 2012\Cell_1';
% Then call - analspikes(a,'Starbursts\CShet\ChATko',mycmap,23)

% It is useful to be able to specify startstim # because if it crashes
% halfway through a cell, you can have it start at any stimulus in the
% middle of the set.


% path = uigetdir('F:\Recording\')
% path = strcat('F:\Recording\',subdir)
cellnum = path(end-1:end);
if isempty(str2num(cellnum)) == 1
    cellnum = path(end);
end

pause on

for i = startstim:(length(dir(path)));
    subpath = [path,'\Cell_',cellnum,'_',num2str(i)];
    filepresence = exist(subpath); %#ok<*EXIST>
%     pause
    if filepresence == 7
        cd(subpath)
        datecell = [date,'_Cell',cellnum,'_',num2str(i)];
        [physblock voltblock timings avgphys avgtime f g params] = aligncurrents2(subpath,genotype,mycmap,datecell);            
        % f = basename; g = overlay

        if exist('physblock') == 1;
            if g < 0
            currentplot2(physblock,timings,'raw',f, params);
            elseif g > 0
               vgatemaker(physblock,voltblock,params,i) 
            end
        end
        if exist('avgphys') == 1;
            currentplot2(avgphys,avgtime,'avg',f , params);            
            if g < 0

                currentsize(avgphys,mycmap,f,params);
            end
        end    
    else
        display 'No file.';
    end
end
display 'No more stims.';
end
