# Supplementary material for: Protocadherin-dependent dendritic self-avoidance regulates neural connectivity and circuit function
Source: eLife. 2015 Jul 3;4:e08964. doi: 10.7554/eLife.08964 (PMC4548410; doi:10.7554/eLife.08964)
Supplement: Source code 3. — Electrophysiology analysis. DOI: http://dx.doi.org/10.7554/eLife.08964.020 [file elife08964s003.zip › Source code 3_Electrophysiology analysis/Single patch currents/currentplot2.m]

function currentplot2 (ephys,timing, type, basename, params)

if isempty(ephys)
    display 'No data!'
elseif isempty(params)
    display 'Spontaneous activity.'
    
arraysize = size(ephys);

ymin = min(ephys(:,1));

ymax = max(ephys(:,1));
xmax = max(timing);
xmin = 0;

fig1 = figure;
set(fig1,'WindowStyle','docked');

for i = 1:arraysize(2)
    subplot(arraysize(2),1,i);
    plot(timing,ephys(:,i));
    axis([xmin xmax ymin ymax]);
    set(gca,'XTick',0:200:xmax)
    if i == 1
        ylabel('Current(pA)');
    end
    if i == arraysize(2)
        xlabel('Time(ms)');
    end
end

hgsave([basename,'_',type,'trace.fig']);
% pause;
% close;

else
    display 'Continuous mode.'
        
arraysize = size(ephys);

ymin = min(ephys(:,1));

ymax = max(ephys(:,1));
xmax = max(timing);
xmin = 0;

switch params(1)
    case 5
        if strcmp(type,'raw') == 1
            return
        end
        raster = [];
    case 7
        raster = params(4);
    case 9
        if strcmp(type,'raw') == 1
            return
        end
        raster = params(7);
    case 10
        raster = params(2);
    case 18
        if strcmp(type,'raw') == 1
            return
        end
        raster = [];
    otherwise
        raster = [];
end    
    
for j = 1:arraysize(2)
    localmin = min(ephys(:,j));
    localmax = max(ephys(:,j));
    
    if localmin > -500 && localmin < ymin 
        ymin = localmin-25;
    end
    if localmax > ymax
        ymax = localmax+25;
    end
end

fig1 = figure;
set(fig1,'WindowStyle','docked');

if arraysize(2) == 1
    plot(timing,ephys);
    axis([xmin xmax ymin ymax]);
    set(gca,'XTick',0:500:xmax)
    ylabel('Current(pA)');
    xlabel('Time(ms)');
    
    
elseif arraysize(2) ~=1
    if isempty(raster)
        if arraysize(2) <= 8
            graphy = 1;            
        elseif arraysize(2) <= 16
            graphy = 2;   
        elseif arraysize(2) <= 24
            graphy = 3;
        elseif arraysize(2) <= 32
            graphy = 4;
        else
            graphy = 5;
        end
    else
        graphy = raster;
    end   
    
    for i = 1:arraysize(2)
        
        subplot(ceil(arraysize(2)/graphy),graphy,i); plot(timing,ephys(:,i));
        axis([xmin xmax ymin ymax]);
        set(gca,'XTick',0:500:xmax)
        if mod(i,graphy) ==1
            ylabel('Current(pA)');
        end
        if i >= (arraysize(2)-graphy+1)
            xlabel('Time(ms)');
        end
%         if params(1) == 5
%             meanphys = mean(ephys(:,i),2);
%             if abs(ymax)>abs(ymin)
%                 [LEmax, LEmaxt] = max(meanphys(1:arraysize/2));
%                 [TEmax, TEmaxt] = max(meanphys(arraysize/2+1:arraysize));
%             else
%                 [LEmax, LEmaxt] = min(meanphys(1:arraysize/2));
%                 [TEmax, TEmaxt] = min(meanphys(arraysize/2+1:arraysize));
%             end            
%             midt = LEmaxt+TEmaxt/2+4000;
%             LEtim = midt-19999;
%             TEtim = midt+20000;
%             hold on
%             bar(timing(LEtim:midt),ephys(LEtim:midt,i),'EdgeColor','r');
%             hold on
%             bar(timing(midt+1:TEtim),ephys(midt+1:TEtim,i),'EdgeColor','k');
%             hold off
%         end
            
    end
end

hgsave([basename,'_',type,'trace.fig']);
if strcmp(type,'avg') == 1
    pause;close;close;close;
end

end
    
end
