# Supplementary material for: Protocadherin-dependent dendritic self-avoidance regulates neural connectivity and circuit function
Source: eLife. 2015 Jul 3;4:e08964. doi: 10.7554/eLife.08964 (PMC4548410; doi:10.7554/eLife.08964)
Supplement: Source code 3. — Electrophysiology analysis. DOI: http://dx.doi.org/10.7554/eLife.08964.020 [file elife08964s003.zip › Source code 3_Electrophysiology analysis/Single patch currents/currentsize.m]

function currentsize(avgphys,mycmap,basename,stimparams)

if isempty(stimparams) == 1
    disp('No stim data')
else
    
physsize = size(avgphys);
%dimensions of traces

offline = zeros(1,physsize(2));

for i = 1:physsize(2)
%     offline(1,i) = mean(avgphys(501:1000,i));
    offline(1,i) = mean(avgphys(:,i));
end
%takes average of first 100 points (first 50 ms) to be subtracted from each
%trace at beginning

offset = zeros(physsize(1),physsize(2));

for i = 1:length(offset)
    offset(i,:) = offline(1,:);
end
% makes matrix to subtract from matrix of currents

physleak = avgphys;
% duplicates matrix (for dimensional purposes, etc.)

for i = 1:physsize(2)
    physleak(:,i) = avgphys(:,i)-offset(:,i);
    % does leak subtraction 
end

[Imin,Imintime] = min(physleak,[],1);
for i = 1:physsize(2)
    Imin(1,i) = mean(physleak(Imintime(1,i)-10:Imintime(1,i)+9,i));
end
Imintime = Imintime'/20;
Imin = Imin';

[Imax,Imaxtime] = max(physleak,[],1);
for i = 1:physsize(2)
    Imax(1,i) = mean(physleak(Imaxtime(1,i)-2:Imaxtime(1,i)+2,i));
end
Imaxtime = Imaxtime'/20;
Imax = Imax';
pixel = 3.2; %in um

switch stimparams(1)
    
    case 2
        graphtitle = 'Ring';
        graphx = 'Outer ring radius (um)';
        grapht = ['Ring thickness = ',num2str(stimparams(2)*pixel),' um'];
        stimx = zeros(1,physsize(2));
        for i = 1:physsize(2)
            stimx(1,i) = 2*(i*stimparams(2)*pixel)-(stimparams(2)*pixel);
        end  
                
    case 3
        graphtitle = 'Circle';
        graphx = 'Circle radius (um)';
        numcirc = stimparams(4);        
        grapht = ['Number of circles = ',num2str(numcirc)];
        stimx = pixel*(stimparams(2):stimparams(2):stimparams(2)*physsize(2));
        
        peaks = zeros(numcirc,4);
        charges = peaks;        
        figtemp = figure;
        set(figtemp,'WindowStyle','docked');
        
        tracel = physsize(1);
        while mod(tracel,4)~=0
            tracel = tracel+1;
        end
            
        for i = 1:numcirc            
            trace = physleak(:,i);  
            
            subplot(numcirc,1,i);plot(trace);
            hold on
            midcurrent = floor(physsize(1)/2);
            [peaks(i,1), LEmaxt] = max(trace(1:midcurrent));
            [peaks(i,2), TEmaxt] = max(trace(midcurrent+1:end));            
            [peaks(i,3), LEmint] = min(trace(1:midcurrent));
            [peaks(i,4), TEmint] = min(trace(midcurrent+1:end));
            TEmaxt = TEmaxt+midcurrent;
            TEmint = TEmint+midcurrent;
            
            plot([LEmaxt; TEmaxt; LEmint; TEmint],peaks(i,:),'Color','k','LineStyle','none','Marker','o','MarkerSize',12);
            
            analysislength = 10000;
            LEchargemax = trace(tracel/4+1:tracel/4+analysislength);
            TEchargemax = trace(3*tracel/4+1:3*tracel/4+analysislength);
            LEchargemax = LEchargemax.*(LEchargemax>0);
            TEchargemax = TEchargemax.*(TEchargemax>0);
            
            k = 1;
            for j = 1:20:analysislength
                LEmaxhist(k) = mean(LEchargemax(j:j+19));
                TEmaxhist(k) = mean(TEchargemax(j:j+19));
                k = k+1;
            end            
            bar(tracel/4+1:20:tracel/4+analysislength,LEmaxhist,'EdgeColor','r');
            bar(3*tracel/4+1:20:3*tracel/4+analysislength,TEmaxhist,'EdgeColor','k');
            
            LEchargemin = trace(tracel/4+1:tracel/4+analysislength);
            TEchargemin = trace(3*tracel/4+1:3*tracel/4+analysislength);
            LEchargemin = LEchargemin.*(LEchargemin<0);
            TEchargemin = TEchargemin.*(TEchargemin<0);
            
            k = 1;
            for j = 1:20:analysislength
                LEminhist(k) = mean(LEchargemin(j:j+19));
                TEminhist(k) = mean(TEchargemin(j:j+19));
                k = k+1;
            end            
            bar(tracel/4+1:20:tracel/4+analysislength,LEminhist,'EdgeColor','g');
            bar(3*tracel/4+1:20:3*tracel/4+analysislength,TEminhist,'EdgeColor','m');
            
            LEchargepos = sum(LEchargemax);
            TEchargepos = sum(TEchargemax);
            LEchargeneg = sum(abs(LEchargemin));
            TEchargeneg = sum(abs(TEchargemin));
            
            charges(i,1:4) = [LEchargepos TEchargepos LEchargeneg TEchargeneg];             
        end
        hgsave([basename,'_peaksandareas.fig']);
%         pause;
        
        fig2 = figure;
        set(fig2,'WindowStyle','docked');
        subplot(9,2,1); title(graphtitle,'FontSize', 14);
        peaks = abs(peaks);
        subplot(9,2,[3,5]); bar(peaks(:,1)); title('maxONcurrent');axis([-.5 numcirc+.5 0 1.25*max(max(peaks))]);
        subplot(9,2,[4,6]); bar(peaks(:,2));title('maxOFFcurrent');axis([-.5 numcirc+.5 0 1.25*max(max(peaks))]);
        subplot(9,2,[7,9]); bar(peaks(:,3));title('minONcurrent');axis([-.5 numcirc+.5 0 1.25*max(max(peaks))]);
        subplot(9,2,[8,10]); bar(peaks(:,4));title('minOFFcurrent');axis([-.5 numcirc+.5 0 1.25*max(max(peaks))]);        
        savefile3 = [basename,'_peakCirclecurrents.txt'];  
        save(savefile3, 'peaks', '-ASCII','-double','-tabs');
        
        charges = abs(charges);
        subplot(9,2,[11,13]); bar(charges(:,1)); title('maxONcurrent'); axis([-.5 numcirc+.5 0 max(max(charges))]);
        subplot(9,2,[12,14]); bar(charges(:,2));title('maxOFFcurrent'); axis([-.5 numcirc+.5 0 max(max(charges))]);
        subplot(9,2,[15,17]); bar(charges(:,3));title('minONcurrent'); axis([-.5 numcirc+.5 0 max(max(charges))]);
        subplot(9,2,[16,18]); bar(charges(:,4));title('minOFFcurrent'); axis([-.5 numcirc+.5 0 max(max(charges))]);        
        savefile4 = [basename,'_peakCirclecharges.txt'];  
        save(savefile4, 'charges', '-ASCII','-double','-tabs');
        hgsave([basename,'_summarygraph.fig']);
        pause;close;close;
        
        
    case 4
        return;
%         graphtitle = 'Reprobe';
%         graphx = ['Spot has intensity ',num2str(stimparams(2)),' and size ',num2str(pixel*stimparams(3)),' um.'];
%         grapht = 'abcd';
%         stimx = 1:1:physsize(2);
        
        
    case 5
        graphtitle = 'Movbar';
        peaks = zeros(8,4);
        charges = peaks;
        figtemp = figure;
        set(figtemp,'WindowStyle','docked');
        yplotmax = max(max(physleak))*1.2;
        yplotmin = min(min(physleak))*1.2;
        
        for i = 1:8
            
            trace = physleak(:,i);   
            subplot(4,2,i);plot(trace);
            axis([0 length(trace) yplotmin yplotmax]);
            hold on
            midcurrent = floor(physsize(1)/2)+5000;
            [peaks(i,1), LEmaxt] = max(trace(midcurrent-20000:midcurrent));
            [peaks(i,2), TEmaxt] = max(trace(midcurrent+1:midcurrent+20000));            
            [peaks(i,3), LEmint] = min(trace(midcurrent-20000:midcurrent));
            [peaks(i,4), TEmint] = min(trace(midcurrent+1:midcurrent+20000));
            
            LEmaxt = LEmaxt+(midcurrent-20000);
            LEmint = LEmint+(midcurrent-20000);
            
            midtmax = LEmaxt+TEmaxt/2+4000;
            midtmin = LEmint+TEmint/2+4000;
            plot([LEmaxt; TEmaxt+midcurrent; LEmint; TEmint+midcurrent],peaks(i,:),'Color','k','LineStyle','none','Marker','o','MarkerSize',12);
            
            LEtimax = midtmax-19999;
            TEtimax = midtmax+20000;
            LEchargemax = trace(LEtimax:midtmax);
            TEchargemax = trace(midtmax+1:TEtimax);
            LEchargemax = LEchargemax.*(LEchargemax>0);
            TEchargemax = TEchargemax.*(TEchargemax>0);
            k = 1;
            for j = 1:20:20000
                LEmaxhist(k) = mean(LEchargemax(j:j+19));
                TEmaxhist(k) = mean(TEchargemax(j:j+19));
                k = k+1;
            end            
            bar(LEtimax:20:midtmax,LEmaxhist,'EdgeColor','r');
            bar(midtmax+1:20:TEtimax,TEmaxhist,'EdgeColor','k');
            
            LEtimin = midtmin-19999;
            TEtimin = midtmin+20000;
            LEchargemin = trace(LEtimin:midtmin);
            TEchargemin = trace(midtmin+1:TEtimin);
            LEchargemin = LEchargemin.*(LEchargemin<0);
            TEchargemin = TEchargemin.*(TEchargemin<0);
            
            k = 1;
            for j = 1:20:20000
                LEminhist(k) = mean(LEchargemin(j:j+19));
                TEminhist(k) = mean(TEchargemin(j:j+19));
                k = k+1;
            end            
            
            bar(LEtimin:20:midtmin,LEminhist,'EdgeColor','g');
            bar(midtmin+1:20:TEtimin,TEminhist,'EdgeColor','m');
            hold off            
            
            LEchargepos = sum(LEchargemax);
            TEchargepos = sum(TEchargemax);
            LEchargeneg = sum(abs(LEchargemin));
            TEchargeneg = sum(abs(TEchargemin));
            
            charges(i,1:4) = [LEchargepos TEchargepos LEchargeneg TEchargeneg]; 
            
        end
        hgsave([basename,'_peaksandareas.fig']);        
        
        peaks = abs(peaks);        
        fig2 = figure;
        set(fig2,'WindowStyle','docked');        
        subplot(5,4,1); plot(peaks(:,1));title(graphtitle,'FontSize', 14); axis([0 9 0 max(max(peaks))*1.1]);
        subplot(5,4,2); plot(peaks(:,2)); axis([0 9 0 max(max(peaks))*1.1]);
        subplot(5,4,3); plot(peaks(:,3)); axis([0 9 0 max(max(peaks))*1.1]);
        subplot(5,4,4); plot(peaks(:,4)); axis([0 9 0 max(max(peaks))*1.1]);
                
        savefile3 = [basename,'_peakdscurrents.txt'];  
        save(savefile3, 'peaks', '-ASCII','-double','-tabs');
        
        theta = (-pi:pi/4:pi)';        
        [maxval] = 2*(max(max(peaks)));      
        peakplot = peaks;
        peakplot(9,:) = peaks(1,:);
        
        subplot(5,4,[5,10]); polar(0,maxval);
        hold on;
        subplot(5,4,[5,10]); LEg = polar(theta,peakplot(:,1));        
        set(LEg,'LineWidth',1.5,'Color','red');          
        subplot(5,4,[5,10]); TEg = polar(theta,peakplot(:,2));
        set(TEg,'LineWidth',1.5,'Color','blue');  
        subplot(5,4,[5,10]); TEg = polar(theta,(peakplot(:,1)+peakplot(:,2)));
        set(TEg,'LineWidth',1.5,'Color','black');  
        title('Maxcurrents');
        hold off;        
        [maxcurrents] = plotdscurrents(peaks(:,1:2),theta,[13,18]);
        display (maxcurrents)    
        subplot(5,4,[7,12]); polar(0,maxval);
        hold on;
        subplot(5,4,[7,12]); LEg = polar(theta,peakplot(:,3));        
        set(LEg,'LineWidth',1.5,'Color','red');          
        subplot(5,4,[7,12]); TEg = polar(theta,peakplot(:,4));
        set(TEg,'LineWidth',1.5,'Color','blue');  
        subplot(5,4,[7,12]); TEg = polar(theta,(peakplot(:,3)+peakplot(:,4)));
        set(TEg,'LineWidth',1.5,'Color','black');  
        title('Mincurrents');
        hold off;   
        [mincurrents] = plotdscurrents(peaks(:,3:4),theta,[15,20]);        
        display (mincurrents)
        savefile4 = [basename,'_dscurrentparams.txt'];        
        abcd = [maxcurrents;mincurrents]; %#ok<NASGU>
        save(savefile4, 'abcd', '-ASCII','-double','-tabs');
        hgsave([basename,'_currentmap.fig']);
                
        fig3 = figure;
        set(fig3,'WindowStyle','docked');
        subplot(5,4,1); plot(charges(:,1));title(graphtitle,'FontSize', 14); axis([0 9 0 max(max(charges))*1.1])
        subplot(5,4,2); plot(charges(:,2)); axis([0 9 0 max(max(charges))*1.1])
        subplot(5,4,3); plot(charges(:,3)); axis([0 9 0 max(max(charges))*1.1])
        subplot(5,4,4); plot(charges(:,4)); axis([0 9 0 max(max(charges))*1.1])
                
        savefile3 = [basename,'_peakdscharges.txt'];  
        save(savefile3, 'charges', '-ASCII','-double','-tabs');                
        
        theta = (-pi:pi/4:pi)';        
        [maxval] = 2*(max(max(charges)));      
        chargeplot = charges;
        chargeplot(9,:) = charges(1,:);
        
        subplot(5,4,[5,10]); polar(0,maxval);
        hold on;
        subplot(5,4,[5,10]); LEg = polar(theta,chargeplot(:,1));        
        set(LEg,'LineWidth',1.5,'Color','red');          
        subplot(5,4,[5,10]); TEg = polar(theta,chargeplot(:,2));
        set(TEg,'LineWidth',1.5,'Color','blue');  
        subplot(5,4,[5,10]); TEg = polar(theta,(chargeplot(:,1)+chargeplot(:,2)));
        set(TEg,'LineWidth',1.5,'Color','black');  
        title('Maxcharges');
        hold off;        
        [maxcurrents] = plotdscurrents(charges(:,1:2),theta,[13,18]);
        display (maxcurrents)    
        subplot(5,4,[7,12]); polar(0,maxval);
        hold on;
        subplot(5,4,[7,12]); LEg = polar(theta,chargeplot(:,3));        
        set(LEg,'LineWidth',1.5,'Color','red');          
        subplot(5,4,[7,12]); TEg = polar(theta,chargeplot(:,4));
        set(TEg,'LineWidth',1.5,'Color','blue');  
        subplot(5,4,[7,12]); TEg = polar(theta,(chargeplot(:,3)+chargeplot(:,4)));
        set(TEg,'LineWidth',1.5,'Color','black');  
        title('Mincharges');
        hold off;   
        [mincurrents] = plotdscurrents(charges(:,3:4),theta,[15,20]);        
        display (mincurrents)
        savefile3 = [basename,'_dscchargeparams.txt'];
        abcd = [maxcurrents;mincurrents]; %#ok<NASGU>
        save(savefile3, 'abcd', '-ASCII','-double','-tabs');
        hgsave([basename,'_chargemap.fig']);
        pause;
        
        
        
        close;close;close;
        
    case 6
        graphtitle = 'OMS stim';
        graphx = 'Ring diameter';
        grapht = 'abcd';
        stimx = 1:1:3;
        
    case 7
        graphtitle = 'Rasterspots';
        graphx = ['Spot number (',num2str(stimparams(4)),' by ',num2str(stimparams(5)),' spots).'];
        grapht = ['Spot edge = ',num2str(pixel*2*stimparams(2)),' um.'];
        stimx = 1:1:physsize(2);
        heatmin = zeros(stimparams(4),stimparams(5));
        heatmax = zeros(stimparams(4),stimparams(5));
        for i = 1:stimparams(5)
           heatmin(i,:) = Imin((i-1)*stimparams(4)+1:i*stimparams(4));         
           heatmax(i,:) = Imax((i-1)*stimparams(4)+1:i*stimparams(4));
        end
        
        if max(Imax) > (-1*min(Imin))
            heatlim = [max(Imax)*-1.2, max(Imax)*1.2];
        else
            heatlim = [min(Imin)*1.2, min(Imin)*-1.2];
        end
            
        figure;
        imagesc(heatmin,heatlim);
        colormap(mycmap);
        title('Raster inward currents','FontSize', 14);
        xlabel(grapht);
        hgsave([basename,'_Iminmap.fig']);
        pause(5);
        close;
        figure;      
        imagesc(heatmax,heatlim);
        colormap(mycmap);
        title('Raster outward currents','FontSize', 14);
        xlabel(grapht);
        hgsave([basename,'_Imaxmap.fig']);  
        pause(5);
        close;
        
    case 8
        return
        graphtitle = 'Full field flash';
        graphx = 'No parameters needed';
        grapht = 'No parameters needed';
        stimx = 1;
    case 9
        return
%         graphtitle = 'Moving spots';
%         graphx = 'Bar direction (W E SW NE S N SE NW)';
%         grapht = strcat('Bar size = ',num2str(stimparams(3)),' by ',num2str(stimparams(4)), ' divided into ',num2str(stimparams(7)),' and moving at ',num2str(3.75*stimparams(2)*60),'um/s.')
%         stimx = 1:1:physsize(2);
%         heatmin = [];
%         heatmax = [];
    
    case 10
        graphtitle = 'Screenchop';
        graphx = ['Screen chopped into ',num2str(stimparams(2)),' in x and ',num2str(stimparams(3)),' in y'];
        grapht = ['Each rectangle is ',num2str((480/stimparams(2))),' by ',num2str((320/stimparams(3))),' pixels'];
        stimx = 1:1:physsize(2);
        heatmin = zeros(stimparams(2),stimparams(3));
        heatmax = zeros(stimparams(2),stimparams(3));
        for i = 1:stimparams(2)
           heatmin(i,:) = Imin((i-1)*stimparams(3)+1:i*stimparams(3));         
           heatmax(i,:) = Imax((i-1)*stimparams(3)+1:i*stimparams(3));
        end
        
        if max(Imax) > (-1*min(Imin))
            heatlim = [max(Imax)*-1.2, max(Imax)*1.2];
        else
            heatlim = [min(Imin)*1.2, min(Imin)*-1.2];
        end
        figure;
        imagesc(heatmin,heatlim);
        colormap(mycmap);
        title('Screenchop inward currents','FontSize', 14);
        xlabel(grapht);
        hgsave([basename,'_Iminmap.fig']);
        figure;      
        imagesc(heatmax,heatlim);
        colormap(mycmap);
        title('Screenchop outward currents','FontSize', 14);
        xlabel(grapht);
        hgsave([basename,'_Imaxmap.fig']); 
        
    case 11
        return;
        
        
    case 12
        return;
%         graphtitle = 'Recenter'; %#ok<*UNRCH>
%         graphx = strcat('Recentered to x = ',num2str(stimparams(2)),' and y = ',num2str(stimparams(3)));
%         grapht = strcat('Recentered to x = ',num2str(stimparams(2)),' and y = ',num2str(stimparams(3)));        
%         stimx = 1;
%         Imax = 1;
%         Imin = 1;
%         Imaxtime = 1;
%         Imintime = 1;
        
    case 14
        return;
        graphtitle = 'Continuous grating'
        
        
    case 16
        graphtitle = 'Movingring';
        if stimparams(6) == 1
            bool = 'out';
        elseif stimparams(6) == 0
            bool = 'in';
        end
        graphx = ['Ring of thickness ',num2str(stimparams(2)*pixel),' ums moving ',bool,' at ',num2str(pixel*stimparams(3)*60),' um/s.'];
        grapht = ['Time = ', num2str(stimparams(4)), 'ms.'];
        stimx = 1;
        
    case 17
        graphtitle = 'Moving wedges';
        if stimparams(6) == 1
            bool = 'out';
        elseif stimparams(6) == 0
            bool = 'in';
        end
        graphx = ['Wedge of thickness ',num2str(stimparams(2)*pixel),' ums moving ',bool,' at ',num2str(pixel*stimparams(3)*60),' um/s.'];
        grapht = ['Time = ', num2str(stimparams(4)), 'ms.'];
        stimx = 1:1:4;
        
    case 18
        graphtitle = 'Twospot';        
        graphx = ['Rectanges are ',num2str(stimparams(2)*pixel),' by ',num2str(stimparams(3)*pixel),'ums and ',num2str(pixel*stimparams(4)),' ums from RF center.'];
        grapht = ['Flash time = ', num2str(stimparams(6)), 'ms. Flash delay = ',num2str(stimparams(7)), 'ms.'];
        stimx = 1:1:8;
        
end


if stimparams(1) == 5 || stimparams(1) == 3
    return
elseif isempty(graphtitle) == 1
    graphtitle = 'WTF?';
end

fig1 = figure;
set(fig1,'WindowStyle','docked');
subplot(4,1,1); plot(stimx,Imin,'s');
title(graphtitle,'FontSize', 14);
axis([.5 max(stimx)+.5 min(Imin)-5 5])
ylabel('Min current(pA)');
xlabel(graphx);

subplot(4,1,2); plot(stimx,Imintime,'s');
axis([.5 max(stimx)+.5 500 2000])
ylabel('Time (ms)');
xlabel(grapht);

subplot(4,1,3); plot(stimx,Imax,'s');
axis([.5 max(stimx)+.5 -5 max(Imax)+5])
ylabel('Max current(pA)');
xlabel(graphx);

subplot(4,1,4); plot(stimx,Imaxtime,'s');
axis([.5 max(stimx)+.5 500 2000])
ylabel('Time (ms)');
xlabel(grapht);

hgsave([basename,'_Isizes.fig']);
pause;
close;

currentmin = [Imintime,-1*Imin]; %#ok<NASGU>
currentmax = [Imaxtime,Imax]; %#ok<NASGU>
savefile1 = [basename,'_currentmin.txt'];
savefile2 = [basename,'_currentmax.txt'];
save(savefile1,'currentmin','-ascii','-double','-tabs');
save(savefile2,'currentmax','-ascii','-double','-tabs');
    
end

end
