# Supplementary material for: Protocadherin-dependent dendritic self-avoidance regulates neural connectivity and circuit function
Source: eLife. 2015 Jul 3;4:e08964. doi: 10.7554/eLife.08964 (PMC4548410; doi:10.7554/eLife.08964)
Supplement: Source code 3. — Electrophysiology analysis. DOI: http://dx.doi.org/10.7554/eLife.08964.020 [file elife08964s003.zip › Source code 3_Electrophysiology analysis/Single patch currents/plotdscurrents.m]

function [dsindex] = plotdscurrents(data,thetao,position)

dsrateLE = zeros(1,9);
dsrateTE = zeros(1,9);
dsrateLE(1:8) = data(:,1);    
dsrateTE(1:8) = data(:,2); 
dsrateLE(9) = dsrateLE(1);
dsrateTE(9) = dsrateTE(1);
dsratesum = dsrateLE+dsrateTE;
maxval = max(dsratesum);
thetao = thetao';

[lex,ley] = pol2cart(thetao(1:8),dsrateLE(1:8));
[tex,tey] = pol2cart(thetao(1:8),dsrateTE(1:8));
[sex,sey] = pol2cart(thetao(1:8),dsratesum(1:8));
lexs = sum(lex);
leys = sum(ley);
texs = sum(tex);
teys = sum(tey);
sexs = sum(sex);
seys = sum(sey);
lexabs = sum(abs(lex));
leyabs = sum(abs(ley));
texabs = sum(abs(tex));
teyabs = sum(abs(tey));
sexabs = sum(abs(sex));
seyabs = sum(abs(sey));
lev = (sqrt(lexs^2+leys^2)/sqrt(lexabs^2+leyabs^2));
tev = (sqrt(texs^2+teys^2)/sqrt(texabs^2+teyabs^2));
sev = (sqrt(sexs^2+seys^2)/sqrt(sexabs^2+seyabs^2));

[levtheta] = cart2pol(lexs,leys);
[tevtheta] = cart2pol(texs,teys);
[sevtheta] = cart2pol(sexs,seys);
dsindex = [levtheta lev tevtheta tev sevtheta sev];


sevtheta(2) = 0;
sev(2) = 0;
tevtheta(2) = 0;
tev(2) = 0;
levtheta(2) = 0;
lev(2) = 0;


subplot(5,4,position); polar(0,1);
hold on
subplot(5,4,position); svect = polar(sevtheta,sev);        
set(svect,'LineWidth',2,'Color','black'); 
subplot(5,4,position); LEvect = polar(levtheta,lev);        
set(LEvect,'LineWidth',2,'Color','red');
subplot(5,4,position); TEvect = polar(tevtheta,tev);        
set(TEvect,'LineWidth',2,'Color','blue');
hold off

end
