# Supplementary material for: Protocadherin-dependent dendritic self-avoidance regulates neural connectivity and circuit function
Source: eLife. 2015 Jul 3;4:e08964. doi: 10.7554/eLife.08964 (PMC4548410; doi:10.7554/eLife.08964)
Supplement: Source code 3. — Electrophysiology analysis. DOI: http://dx.doi.org/10.7554/eLife.08964.020 [file elife08964s003.zip › Source code 3_Electrophysiology analysis/Single patch currents/vgatemaker.m]

function vgatemaker(physblock,voltage,params,tracenum)

physsize = size(physblock);
timing = 0.05:0.05:1000;
timing = timing';
%dimensions of traces (probably 20000 by number of traces)

offline = zeros(1,physsize(2));
for i = 1:physsize(2)
    offline(1,i) = mean(physblock(1:800,i));
end
%takes average of first 800 points (first 40 ms) to be subtracted from each
%trace at beginning

offset = zeros(length(physblock(:,1)),physsize(2));
for i = 1:length(offset)
    offset(i,:) = offline(1,:);
end
% makes matrix to subtract from matrix of currents

physleak = physblock;
% duplicates matrix (for dimensional purposes, etc.)

for i = 1:physsize(2)
    physleak(:,i) = physblock(:,i)-offset(:,i);
end
% does leak subtraction
    
fig1 = figure;
set(fig1,'WindowStyle','docked');

for k = 1:physsize(2)
    subplot(2,1,1); plot(timing,physleak(:,k),'LineWidth',1.5);
    hold on
    subplot(2,1,2); plot(timing,voltage(:,k),'LineWidth',1.5);
    hold on
end
hold off

subplot(2,1,1);
ylabel('Current(pA)');
xlabel('Time(ms)');
subplot(2,1,2);
ylabel('Voltage(mV)');
xlabel('Time(ms)');

switch params(1)
    
    case 100
        savefile1 = strcat('trace_',num2str(tracenum),'_iv.txt');        
        save(savefile1, 'physleak','-ascii','-double','-tabs');
        savefile2 = strcat('trace_',num2str(tracenum),'_ivparams.txt');
        save(savefile2, 'params','-ascii','-double','-tabs');               
        subplot(2,1,1);
        title('IV curve','Fontsize',14); 
        iplotmax = 1.5*max(physleak(1020:2020,params(3)));
        axis([45 55+params(5) -500 iplotmax])
        subplot(2,1,2);
        vplotmax = 1.1*max(voltage(:,params(3)));
        vplotmin = 1.1*min(voltage(:,params(3)));
        axis([45 55+params(5) vplotmin vplotmax])
        hgsave(strrep(savefile1,'.txt','.fig'));
        pause;
        close;
        
    case 101
        savefile1 = strcat('trace_',num2str(tracenum),'_ss.txt');
        save(savefile1, 'physleak','-ascii','-double','-tabs');
        savefile2 = strcat('trace_',num2str(tracenum),'_ssparams.txt');
        save(savefile2, 'params','-ascii','-double','-tabs');        
        subplot(2,1,1);
        title('Steady state inactivation','Fontsize',14); 
        iplotmax = 1.5*max(physleak((51+params(7))*20:(71+params(7))*20,1));
        iplotmin = 1.125*min(physleak(20*(45+params(7)/2):20*(50+params(7)/2),1));
        axis([params(7)-55 55+params(5)+params(7) iplotmin iplotmax])
        subplot(2,1,2);
        vplotmax = 1.1*max(voltage(:,params(3)));
        vplotmin = 1.1*min(voltage(:,1));
        axis([params(7)-55 55+params(5)+params(7) vplotmin vplotmax])
        hgsave(strrep(savefile1,'.txt','.fig'));
        pause;
        close;
        
    case 102
        savefile1 = strcat('trace_',num2str(tracenum),'_rec.txt');
        save(savefile1, 'physleak','-ascii','-double','-tabs');
        savefile2 = strcat('trace_',num2str(tracenum),'_recparams.txt');
        save(savefile2, 'params','-ascii','-double','-tabs');        
        subplot(2,1,1);
        title('Recovery from inactivation','Fontsize',14); 
        iplotmax = 1.5*max(physleak(51*20:71*20,params(3)));
        iplotmin = 1.5*min(physleak(51*20:71*20,params(3)));
        if iplotmin > 0
            iplotmin = 0;
        end
        axis([45 105+2*params(5)+params(8)*params(3) iplotmin iplotmax])
        subplot(2,1,2);
        vplotmax = 1.1*max(voltage(:,params(3)));
        vplotmin = 1.1*min(voltage(:,1));
        axis([45 105+2*params(5)+params(8)*params(3) vplotmin vplotmax])
        hgsave(strrep(savefile1,'.txt','.fig'));
        pause;
        close;
        
    case 103
        savefile1 = strcat('trace_',num2str(tracenum),'_sp.txt');
        save(savefile1, 'physleak','-ascii','-double','-tabs');
        savefile2 = strcat('trace_',num2str(tracenum),'_spparams.txt');
        save(savefile2, 'params','-ascii','-double','-tabs');        
        subplot(2,1,1);
        title('Stimpulse','Fontsize',14); 
        iplotmax = 1.5*max(physleak(51*20:71*20,3));
        if abs(iplotmax) < 300
            iplotmax = 300;
        end
        iplotmin = -300;
        axis([45 params(5)+55 iplotmin iplotmax])
        subplot(2,1,2);
        vplotmax = 1.1*max(voltage(:,3));
        if vplotmax < 0
            vplotmax = 0;
        end
        vplotmin = 1.1*min(voltage(:,1));
        axis([45 params(5)+55 vplotmin vplotmax])
        hgsave(strrep(savefile1,'.txt','.fig'));
        pause;
        
        avgphys = mean(physleak,2);  
        avgt = .05:.05:1000;
        avgs = [avgt',avgphys]; %#ok<NASGU>
        savefile3 = strcat('trace_',num2str(tracenum),'_spavg.txt');
        save(savefile3, 'avgs','-ascii','-double','-tabs');
        fig2 = figure;
        set(fig2,'WindowStyle','docked');
        plot(timing,avgphys);
        title('Stimpulse average','FontSize', 14);        
        ylabel('Current(pA)');
        xlabel('Time(ms)');
        legend(strcat('Pulse to ',num2str(params(10)),'mV ,hold at ',num2str(params(11)),'mV.'));
        hgsave(strrep(savefile1,'.txt','_avg.fig'));
        pause;
        close;close;
        
    case 104
        savefile1 = strcat('trace_',num2str(tracenum),'_ln.txt');
        save(savefile1, 'physleak','-ascii','-double','-tabs');
        savefile2 = strcat('trace_',num2str(tracenum),'_lnparams.txt');
        save(savefile2, 'params','-ascii','-double','-tabs');        
        subplot(2,1,1);
        title('Negative leak','Fontsize',14);
        iplotmax = 1.125*max(physleak(:,params(3)));
        iplotmin = -300;
        axis([45 params(5)+55 iplotmin iplotmax])
        subplot(2,1,2);
        vplotmax = max(voltage(:,params(3)))/1.1;
        vplotmin = 1.1*min(voltage(:,1));
        axis([45 params(5)+55 vplotmin vplotmax]);
        hgsave(strrep(savefile1,'.txt','.fig'));
        pause;
        
        avgphys = mean(physleak,2);  
        savefile3 = strcat('trace_',num2str(tracenum),'_lnavg.txt');
        save(savefile3, 'avgphys','-ascii','-double','-tabs');        
        fig2 = figure;
        set(fig2,'WindowStyle','docked');
        plot(timing,avgphys);
        title('Negative leak average','FontSize', 14);        
        ylabel('Current(pA)');
        xlabel('Time(ms)');
        legend(strcat('Negative leak step of ',num2str(params(12)),'mV from holding V = ',num2str(params(2)),'mV.'));
        hgsave(strrep(savefile1,'.txt','_avg.fig'));
        pause;
        close;close;
        
    case 105
        savefile1 = strcat('trace_',num2str(tracenum),'_lp.txt');
        save(savefile1, 'physleak','-ascii','-double','-tabs');
        savefile2 = strcat('trace_',num2str(tracenum),'_lpparams.txt');
        save(savefile2, 'params','-ascii','-double','-tabs');        
        subplot(2,1,1);
        title('Positive leak','Fontsize',14);
        iplotmax = 1.125*max(physleak(:,params(3)));
        iplotmin = -300;
        axis([45 params(5)+55 iplotmin iplotmax])
        subplot(2,1,2);
        vplotmax = max(voltage(:,params(3)))/1.1;
        vplotmin = 1.1*min(voltage(:,1));
        axis([45 params(5)+55 vplotmin vplotmax]);
        hgsave(strrep(savefile1,'.txt','.fig'));
        close;
        
        avgphys = mean(physleak,2);  
        savefile3 = strcat('trace_',num2str(tracenum),'_lpavg.txt');
        save(savefile3, 'avgphys','-ascii','-double','-tabs');        
        fig2 = figure;
        set(fig2,'WindowStyle','docked');
        plot(timing,avgphys);
        title('Positive leak average','FontSize', 14);        
        ylabel('Current(pA)');
        xlabel('Time(ms)');
        legend(strcat('Positive leak step of ',num2str(params(13)),'mV from holding V = ',num2str(params(2)),'mV.'));
        hgsave(strrep(savefile1,'.txt','_avg.fig'));
        pause;
        close;
        
    case 106
        savefile1 = strcat('trace_',num2str(tracenum),'_lsp.txt');
        save(savefile1, 'physleak','-ascii','-double','-tabs');
        savefile2 = strcat('trace_',num2str(tracenum),'_lspparams.txt');
        save(savefile2, 'params','-ascii','-double','-tabs');
        hgsave(strrep(savefile1,'.txt','.fig'));
        subplot(2,1,1);
        iplotmax = 1.125*max(physleak(:,params(3)));
        iplotmin = -300;
        axis([45 155 iplotmin iplotmax])
        subplot(2,1,2);
        vplotmax = 1.1*max(voltage(:,params(3)));
        vplotmin = 1.1*min(voltage(:,1));
        axis([45 155 vplotmin vplotmax])
        pause;
        close;
        
    case 107
        savefile1 = strcat('trace_',num2str(tracenum),'_pulseIV.txt');        
        save(savefile1, 'physleak','-ascii','-double','-tabs');
        savefile2 = strcat('trace_',num2str(tracenum),'_pIVparams.txt');
        save(savefile2, 'params','-ascii','-double','-tabs');
        hgsave(strrep(savefile1,'.txt','.fig'));
        subplot(2,1,1);
        iplotmax = 1.5*max(physleak(1020:2020,params(3)));
        iplotmin = 1.5*min(physleak(1020:2020,1));
        axis([45 55+params(5) iplotmin iplotmax])
        subplot(2,1,2);
        vplotmax = 1.1*max(voltage(:,params(3)));
        vplotmin = 1.1*min(voltage(:,params(3)));
        axis([45 55+params(5) vplotmin vplotmax])
        pause;
        close;
        
    case 108
        savefile1 = strcat('trace_',num2str(tracenum),'_pulseDelay.txt');        
        save(savefile1, 'physleak','-ascii','-double','-tabs');
        savefile2 = strcat('trace_',num2str(tracenum),'_pDelayparams.txt');
        save(savefile2, 'params','-ascii','-double','-tabs');
        hgsave(strrep(savefile1,'.txt','.fig'));
        subplot(2,1,1);
        iplotmax = 1.5*max(physleak(1020:2020,1));
        iplotmin = 1.5*min(physleak(1020:2020,params(3)));
        axis([45 155+params(3)*params(15) iplotmin iplotmax])
        subplot(2,1,2);
        vplotmax = 1.1*max(voltage(:,params(3)));
        vplotmin = 1.1*min(voltage(:,params(3)));
        axis([45 155+params(3)*params(15) vplotmin vplotmax])
        pause;
        close;
        
    case 109
        savefile1 = strcat('trace_',num2str(tracenum),'_pulseIVret.txt');        
        save(savefile1, 'physleak','-ascii','-double','-tabs');
        savefile2 = strcat('trace_',num2str(tracenum),'_pIVretparams.txt');
        save(savefile2, 'params','-ascii','-double','-tabs');
        hgsave(strrep(savefile1,'.txt','.fig'));
        subplot(2,1,1);
        iplotmax = 1.5*max(physleak(1020:2020,params(3)));
        iplotmin = 1.5*min(physleak(1020+params(5)*20:2020+params(5)*20,params(3)));
        axis([45 55+2*params(5) iplotmin iplotmax])
        subplot(2,1,2);
        vplotmax = 1.1*max(voltage(:,params(3)));
        vplotmin = 1.1*min(voltage(:,params(3)));
        axis([45 55+2*params(5) vplotmin vplotmax])
        pause;
        close;
        
    case 111
        savefile1 = strcat('trace_',num2str(tracenum),'_LED.txt');        
        save(savefile1, 'physleak','-ascii','-double','-tabs');
        savefile2 = strcat('trace_',num2str(tracenum),'_LEDparams.txt');
        save(savefile2, 'params','-ascii','-double','-tabs');
        hgsave(strrep(savefile1,'.txt','.fig'));
        subplot(2,1,1);
        iplotmax = 1.5*max(physleak(:,params(3)));
        if iplotmax < 25
            iplotmax = 25;
        end
        iplotmin = 1.5*min(physleak(:,1));
        axis([0 500 iplotmin iplotmax])
        subplot(2,1,2);
        axis([0 500 -100 100])
        pause;
        
%         avgphys = mean(physleak(:,2:end),2);  
        avgphys = mean(physleak,2); 
        savefile3 = strcat('trace_',num2str(tracenum),'_LEDavg.txt');
        save(savefile3, 'avgphys','-ascii','-double','-tabs');        
        fig2 = figure;
        set(fig2,'WindowStyle','docked');
        plot(timing,avgphys);
        title('LED flash','FontSize', 14);        
        ylabel('Current(pA)');
        xlabel('Time(ms)');
        legend(strcat('Vhold = ',num2str(params(2)),'mV, flash for ',num2str(params(16)),'ms.'));
        hgsave(strrep(savefile1,'.txt','_avg.fig'));
        pause;
        close;close;
        
end

end
