# Supplementary material for: Protocadherin-dependent dendritic self-avoidance regulates neural connectivity and circuit function
Source: eLife. 2015 Jul 3;4:e08964. doi: 10.7554/eLife.08964 (PMC4548410; doi:10.7554/eLife.08964)
Supplement: Source code 3. — Electrophysiology analysis. DOI: http://dx.doi.org/10.7554/eLife.08964.020 [file elife08964s003.zip › Source code 3_Electrophysiology analysis/Spikes/allignspikes.m]

function [physblock, timings, basename, stimparams, numreps, threshold] = allignspikes(recpath,gtype,datecell)
%% Load physiology file and vstim trace

physid = -1;
while physid < 0
   physfile = dir('*phys.dat');
   physname = physfile.name;
   [physid] = fopen(physname);
end
% Loads physiology trace file

visid = -1;
while visid < 0
   visfile = dir('*vis.dat');
   visname = visfile.name;
   [visid] = fopen(visname);
end
% Loads frame times trace file

vis = fread(visid,'double','b');
[peakloc] = peakfinder(vis, [], -0.42, -1);
stimtimes = peakloc(1:2:length(peakloc));
stimlength = length(stimtimes);
clear vis;
% Clears vis file because it is big and you don't want to crash matlab
% Once times are extracted, it is all good to go

ephys = fread(physid,'double','b');

fig1 = figure;
set(fig1,'WindowStyle','docked');
plot(ephys);
threshold = -1*(input('What is threshold? '))
close;

stimid = -1;
while stimid < 0 
   stimfile = dir('*stim.txt');
   stimname = stimfile.name;
   [stimid] = fopen(stimname);
end
stimarray = textscan(stimid,'%s');
stimline = stimarray{1,1}';
stimparams = str2double(stimline);

%% Makes sure there is a real recording file with data in it, if there is data, goes through

if isempty(ephys)
% check if there is data, 
% if no data, return zeros and do not save anything
    display 'In no data';
    physblock = [];
    timings = [];
    basename = 'Empty';  
    return;
else
% if there is phys and vis data, and if there are many vis ticks
% data is visual stim so do normal analysis
    rounder = 3990;
%     rounder = 1660; This was number for pico
    if stimlength > 6
        stimdiff = stimtimes(stimlength)-stimtimes(1)+rounder;   
    end
    
    switch stimparams(1)
    
    case 2
        type = 'Ring';
        display(type);        
        numreps = stimparams(4);
        
        while mod(stimdiff,6*numreps) ~= 0
            rounder = rounder+1;
            stimdiff = stimtimes(stimlength)-stimtimes(1)+rounder;
        end
        ephys_stim = ephys(stimtimes(1):(stimtimes(stimlength)+rounder-1));        
        clear ephys;
        
        columnl = length(ephys_stim)/6;
        timings = .05:.05:(columnl/20);                
        physblock = (reshape(ephys_stim,columnl,6))';
        
    case 3
        type = 'Circle';
        display(type);        
        numreps = stimparams(5);
        
        while mod(stimdiff,stimparams(4)*numreps) ~= 0
            rounder = rounder+1;
            stimdiff = stimtimes(stimlength)-stimtimes(1)+rounder;
        end
        ephys_stim = ephys(stimtimes(1):(stimtimes(stimlength)+rounder-1));
        clear ephys;
        
        columnl = length(ephys_stim)/stimparams(4);
        timings = .05:.05:(columnl/20);
        physblock = (reshape(ephys_stim,columnl,stimparams(4)))';
      
    case 5
        type = 'Movingbar';
        display(type);        
        numtrials = stimparams(6)*8;
        numreps = stimparams(6);
        
        while mod(stimdiff,numtrials) ~= 0
            rounder = rounder+1;
            stimdiff = stimtimes(stimlength)-stimtimes(1)+rounder;
        end
        ephys_stim = ephys(stimtimes(1):(stimtimes(stimlength)+rounder-1));
        clear ephys;
        
        acolumnl = length(ephys_stim)/numtrials;
        aphysblock = (reshape(ephys_stim,acolumnl,numtrials))';
        clear ephys_stim;

        columnl = acolumnl*stimparams(6);                  
        physblock = zeros(8,columnl);
        jcount = 0;             
        for j = 1:8:numtrials-7
            jcount = jcount+1;
            physblock(1,(jcount-1)*acolumnl+1:jcount*acolumnl) = aphysblock(j,:);
            physblock(2,(jcount-1)*acolumnl+1:jcount*acolumnl) = aphysblock(j+3,:);
            physblock(3,(jcount-1)*acolumnl+1:jcount*acolumnl) = aphysblock(j+6,:);
            physblock(4,(jcount-1)*acolumnl+1:jcount*acolumnl) = aphysblock(j+1,:);
            physblock(5,(jcount-1)*acolumnl+1:jcount*acolumnl) = aphysblock(j+4,:);
            physblock(6,(jcount-1)*acolumnl+1:jcount*acolumnl) = aphysblock(j+7,:);
            physblock(7,(jcount-1)*acolumnl+1:jcount*acolumnl) = aphysblock(j+2,:);
            physblock(8,(jcount-1)*acolumnl+1:jcount*acolumnl) = aphysblock(j+5,:);
        end
        timings = .05:.05:columnl/20;
        
    
    case 6    
        type = 'OMS';
        display(type);        
        numreps = stimparams(6);
        while mod(stimdiff,stimparams(6)*3) ~= 0
            rounder = rounder+1;
            stimdiff = stimtimes(stimlength)-stimtimes(1)+rounder;
        end

        ephys_stim = ephys(stimtimes(1):(stimtimes(stimlength)+rounder-1));        
        timings = (.05:.05:(length(ephys_stim)/20));
        physblock = ephys_stim';
        
    case 7
        type = 'Raster';
        display(type);        
        totalspots = stimparams(4)*stimparams(5);
        numreps = stimparams(6);
        
        while mod(stimdiff,totalspots*numreps) ~=0
            rounder = rounder+1;
            stimdiff = stimtimes(stimlength)-stimtimes(1)+rounder;
        end        
        ephys_stim = ephys(stimtimes(1):(stimtimes(stimlength)+rounder-1));
        clear ephys;
        
        columnl = length(ephys_stim)/totalspots;
        timings = .05:.05:(columnl/20);
        physblock = (reshape(ephys_stim,columnl,totalspots))';
        clear ephys_stim;
        
    case 8
        type = 'Fullfield';
        display(type);        
        numreps = stimparams(3);
        while mod(stimdiff,stimparams(3)) ~= 0
            rounder = rounder+1;
            stimdiff = stimtimes(stimlength)-stimtimes(1)+rounder;
        end

        ephys_stim = ephys(stimtimes(1):(stimtimes(stimlength)+rounder-1));        
        timings = (.05:.05:(length(ephys_stim)/20));
        physblock = ephys_stim';
    
%     case 9 %not done
%         display('I am in Moving spot!');
%         numtrials = stimparams(6)*8;
%         numreps = stimparams(6);
%         while mod(stimdiff,numtrials) ~= 0
%             rounder = rounder+1;
%             stimdiff = stimtimes(stimlength)-stimtimes(1)+rounder;
%         end
% 
%         ephys_stim = ephys(stimtimes(1):(stimtimes(stimlength)+rounder-1));
%         clear ephys;
%         acolumnl = length(ephys_stim)/numtrials;
%         columnl = acolumnl*stimparams(6);
%         aphysblock = zeros(numtrials,acolumnl);
%         rowcount = 0;
%         for i=1:acolumnl:(length(ephys_stim)-acolumnl+1)
%             rowcount = rowcount+1;
%             aphysblock(rowcount,:) = ephys_stim(i:i+acolumnl-1);
%         end
%         clear ephys_stim;
%         physblock = zeros(8,columnl);
%         jcount = 0;
%         for j = 1:8:numtrials-7
%             jcount = jcount+1;
%             physblock(1,(jcount-1)*acolumnl+1:jcount*acolumnl) = aphysblock(j,:);
%             physblock(2,(jcount-1)*acolumnl+1:jcount*acolumnl) = aphysblock(j+3,:);
%             physblock(3,(jcount-1)*acolumnl+1:jcount*acolumnl) = aphysblock(j+6,:);
%             physblock(4,(jcount-1)*acolumnl+1:jcount*acolumnl) = aphysblock(j+1,:);
%             physblock(5,(jcount-1)*acolumnl+1:jcount*acolumnl) = aphysblock(j+4,:);
%             physblock(6,(jcount-1)*acolumnl+1:jcount*acolumnl) = aphysblock(j+7,:);
%             physblock(7,(jcount-1)*acolumnl+1:jcount*acolumnl) = aphysblock(j+2,:);
%             physblock(8,(jcount-1)*acolumnl+1:jcount*acolumnl) = aphysblock(j+5,:);
%         end
%         timings = .05:.05:columnl/20;                           
        
    case 10
        type = 'Screenchop';
        display(type);        
        totalspots = stimparams(2)*stimparams(3);
        numreps = stimparams(5);
        while mod(stimdiff,totalspots*numreps) ~=0
            rounder = rounder+1;
            stimdiff = stimtimes(stimlength)-stimtimes(1)+rounder;
        end        
        ephys_stim = ephys(stimtimes(1):(stimtimes(stimlength)+rounder-1));
        clear ephys;
        
        columnl = length(ephys_stim)/totalspots;
        timings = .05:.05:(columnl/20);
        physblock = (reshape(ephys_stim,columnl,totalspots))';
        clear ephys_stim;
    
    case 11
        type = 'Switchgrating';
        display(type);            
        numreps = stimparams(3);
        while mod(stimdiff,stimparams(3)) ~= 0
            rounder = rounder+1;
            stimdiff = stimtimes(stimlength)-stimtimes(1)+rounder;
        end
        
        ephys_stim = ephys(stimtimes(1):(stimtimes(stimlength)+rounder-1));        
        timings = (.05:.05:(length(ephys_stim)/20));
        physblock = ephys_stim';        
        
    case 14
        type = 'Contingrating';
        display(type);        
        numreps = stimparams(3);
        while mod(stimdiff,stimparams(3)) ~= 0
            rounder = rounder+1;
            stimdiff = stimtimes(stimlength)-stimtimes(1)+rounder;
        end
        
        ephys_stim = ephys(stimtimes(1):(stimtimes(stimlength)+rounder-1));        
        timings = (.05:.05:(length(ephys_stim)/20));
        physblock = ephys_stim';
        
%     case 15
%         display('I am in OMS jitter!'); 
%         numreps = stimparams(6);
%         while mod(stimdiff,stimparams(6)*4) ~= 0
%             rounder = rounder+1;
%             stimdiff = stimtimes(stimlength)-stimtimes(1)+rounder;
%         end
%         
%         ephys_stim = ephys(stimtimes(1):(stimtimes(stimlength)+rounder-1));        
%         timings = (.05:.05:(length(ephys_stim)/20));
%         physblock = ephys_stim';
        
%     case 18
%         display('I am in twospot!');
%         numtrials = stimparams(6)*8;
%         numreps = stimparams(8);
%         while mod(stimdiff,numtrials) ~= 0
%             rounder = rounder+1;
%             stimdiff = stimtimes(stimlength)-stimtimes(1)+rounder;
%         end
% 
%         ephys_stim = ephys(stimtimes(1):(stimtimes(stimlength)+rounder-1));
%         clear ephys;
%         acolumnl = length(ephys_stim)/numtrials;
%         columnl = acolumnl*stimparams(8);
%         aphysblock = zeros(numtrials,acolumnl);
%         rowcount = 0;
%         for i=1:acolumnl:(length(ephys_stim)-acolumnl+1)
%             rowcount = rowcount+1;
%             aphysblock(rowcount,:) = ephys_stim(i:i+acolumnl-1);
%         end
%         clear ephys_stim;
%         physblock = zeros(8,columnl);
%         jcount = 0;
%         for j = 1:8:numtrials-7
%             jcount = jcount+1;
%             physblock(1,(jcount-1)*acolumnl+1:jcount*acolumnl) = aphysblock(j,:);
%             physblock(2,(jcount-1)*acolumnl+1:jcount*acolumnl) = aphysblock(j+3,:);
%             physblock(3,(jcount-1)*acolumnl+1:jcount*acolumnl) = aphysblock(j+6,:);
%             physblock(4,(jcount-1)*acolumnl+1:jcount*acolumnl) = aphysblock(j+1,:);
%             physblock(5,(jcount-1)*acolumnl+1:jcount*acolumnl) = aphysblock(j+4,:);
%             physblock(6,(jcount-1)*acolumnl+1:jcount*acolumnl) = aphysblock(j+7,:);
%             physblock(7,(jcount-1)*acolumnl+1:jcount*acolumnl) = aphysblock(j+2,:);
%             physblock(8,(jcount-1)*acolumnl+1:jcount*acolumnl) = aphysblock(j+5,:);
%         end
%         timings = .05:.05:columnl/20;
    
%     case 19
%         return
%         
    case 20 
%         hexrad, realxv, dursecs,reps, xc, yc, backg, foreg
        type = 'Hexspots';
        display('I am in hexspots!');
        runs = 19*6;
        numtrials = stimparams(5)*runs;
        numreps = stimparams(5);
        while mod(stimdiff,numtrials) ~= 0
            rounder = rounder+1;
            stimdiff = stimtimes(stimlength)-stimtimes(1)+rounder;
        end
        ephys_stim = ephys(stimtimes(1):(stimtimes(stimlength)+rounder-1));        
        clear ephys;
        
        acolumnl = length(ephys_stim)/numtrials;
        aphysblock = (reshape(ephys_stim,acolumnl,numtrials))';
        clear ephys_stim;
        
        columnl = acolumnl*numreps;
        physblock = zeros(runs,columnl);
        
        for i = 1:runs
            for j = 1:numreps
                physblock(i,(j-1)*acolumnl+1:j*acolumnl) = aphysblock((i-1)+(j-1)*runs+1,:);
            end
        end
        clear aphysblock;
        
        timings = .05:.05:(columnl/20);
%         
%         
%         
% %         aspotcol = stimlength/(numtrials/12); aspotblock =
% %         zeros(numtrials/12,aspotcol); aspotrow = 0; for i =
% %         1:aspotcol:(stimlength-aspotcol+1)
% %             aspotrow = aspotrow+1; aspotblock(aspotrow,:) =
% %             ephys_stim(i:i+aspotcol-1);
% %         end aspotblock has data divided into each centered spot but has
% %         not aligned reps to each other there should be 19*numreps rows
% %         clear ephys_stim;
%         
% 
% 
% 
% 
%         spotcol = aspotcol*numreps;
%         jcount = 0;
%         for j = 1:19:19*numreps-18            
%             tempblock = aspotblock(j:j+18,:); 
%             jcount = jcount+1;
%             for k = 1:19                                                             
%                 spotblock(k,(jcount-1)*aspotcol+1:jcount*aspotcol) = tempblock(k,:);                 %#ok<AGROW>
%             end            
%         end
%         clear aspotblock;
%         clear tempblock;
% %         spotblock has data divided so each row is all the stims centered
% %         at the same location
% %         there should be 19 rows
%         physcol = stimlength/228;
%         physblock = zeros(228,physcol);
%         stimcol = stimlength/numtrials;
%         for m = 1:19
%             tblock = spotblock(m,:);
% %             tblock is all the stims at single location 
%             ncount = 0;
%             for n = 1:aspotcol:(spotcol-aspotcol+1)
%                 abcd = tblock(1,n:(n+aspotcol-1)); % abcd is all the stims for a single rep at a single location, length should be 12*unit time
%                 ncount = ncount+1;
%                 for p = 1:12
%                     tblock2(p,stimcol*(ncount-1)+1:stimcol*ncount) = abcd(1,(p-1)*stimcol+1:p*stimcol);                                       
%                 end
%             end
%             clear tblock;
%             physblock(((m-1)*12+1:m*12),:) = tblock2;
%             clear tblock2;
%         end
%         timings = .05:.05:(physcol/20);
                       
    end

end
%% Save everything and pass it along

    timings = timings';
    physblock = physblock';
    basename = physfile.name(1:end-9)
%     analpath = strrep(recpath,'Recording',['Analysis\',gtype,'\Spikes\',type]);
    analpath = [recpath(1),':\Analysis\Spikes\',gtype,'\',type,'\',datecell];
%     analpath = strrep(recpath,'Recording',['Analysis\',gtype]);
    mkdir(analpath);
    cd(analpath);
    chopped = [timings,physblock]; %#ok<NASGU>
    savefile = [basename,'_all.txt'];
    save(savefile, 'chopped','-ascii','-double','-tabs');
    save(stimname, 'stimparams','-ascii','-double','-tabs');    

end
