# Supplementary material for: Protocadherin-dependent dendritic self-avoidance regulates neural connectivity and circuit function
Source: eLife. 2015 Jul 3;4:e08964. doi: 10.7554/eLife.08964 (PMC4548410; doi:10.7554/eLife.08964)
Supplement: Source code 3. — Electrophysiology analysis. DOI: http://dx.doi.org/10.7554/eLife.08964.020 [file elife08964s003.zip › Source code 3_Electrophysiology analysis/Spikes/analspikes.m]

function analspikes(path,genotype,rotangle,binsize,mymap, spikedata)
%% analspikes squares, averages and formats spikes one recording at a time
% Have to run multiple times per cell

% 'path' is subfolder of particular recording folder for a given pair (not subfolder with each recording)
% 'genotype' is string that just makes subfolder for your cell -
% should look like 'Pxx_HB9\CSwt'
% 'rotangle' is angle of your prep relative to projector coordinates
% 'binsize' specifies binning for spike histograms
% 'mycmap' is colormap of your choice, can specify or use default
% 'spikedata' is if you needed to use an external thing to generate spike
% trains because my crappy thresholder is not good enough
% Note that this code needs peakfinder function in order to work

if nargin < 6
    spikedata  = [];
end

if nargin < 5
    mymap = jet; close;
end

%% extract naming info, etc.

display (path);

date = getdate(path);

p2 = dir(path);
cellnum = p2(3).name(1:7);
if isempty(str2num(cellnum)) == 1 %#ok<ST2NM>
    cellnum = p2(3).name(1:6);
end
% This takes care of double digit cell numbers

stimnum = path(end-1:end);
if isempty(str2num(stimnum)) == 1 %#ok<ST2NM>
    stimnum = path(end);
end
% This takes care of double digit stim numbers


datecellstim = [date,'_',cellnum,'_',stimnum];

% This takes the date of recording and puts it into YYYYMMDD format

%% Now we do analysis

cd(path);

[physblock, timings, basename, stimparams, numreps, threshold] = allignspikes(path,genotype,datecellstim);

if exist('physblock','var') == 1;
    spikeplot(physblock,timings, basename, stimparams, numreps,mymap,spikedata,genotype, rotangle,threshold,binsize);
else
    display 'No file';
end

end
