# Supplementary material for: Protocadherin-dependent dendritic self-avoidance regulates neural connectivity and circuit function
Source: eLife. 2015 Jul 3;4:e08964. doi: 10.7554/eLife.08964 (PMC4548410; doi:10.7554/eLife.08964)
Supplement: Source code 3. — Electrophysiology analysis. DOI: http://dx.doi.org/10.7554/eLife.08964.020 [file elife08964s003.zip › Source code 3_Electrophysiology analysis/Spikes/getcellnum.m]

function [date] = getcellnum(path)

p2 = dir(path);

rawname = p2(3).name;

cellnum = rawname(1:7);

rawmonth = rawname(4:6);
a = {'Jan';'Feb';'Mar';'Apr';'May';'Jun';'Jul';'Aug';'Sep';'Oct';'Nov';'Dec'};
b= {'01';'02';'03';'04';'05';'06';'07';'08';'09';'10';'11';'12'};
ab = strmatch(rawmonth,a); %#ok<MATCH2>
month = b{ab};

year = rawname(8:11);

date = [year,month,day];
end
