# Supplementary material for: Protocadherin-dependent dendritic self-avoidance regulates neural connectivity and circuit function
Source: eLife. 2015 Jul 3;4:e08964. doi: 10.7554/eLife.08964 (PMC4548410; doi:10.7554/eLife.08964)
Supplement: Source code 3. — Electrophysiology analysis. DOI: http://dx.doi.org/10.7554/eLife.08964.020 [file elife08964s003.zip › Source code 3_Electrophysiology analysis/Spikes/plotdsspikes.m]

function [dsindex] = plotdsspikes(data,cellname,thetao)


dsrateLE = zeros(1,9);
dsrateTE = zeros(1,9);
dsrateLE(1:8) = data(:,3);    
dsrateTE(1:8) = data(:,4); 
dsrateLE(9) = dsrateLE(1);
dsrateTE(9) = dsrateTE(1);
dsratesum = dsrateLE+dsrateTE;
maxval = max(dsratesum);
[lex,ley] = pol2cart(thetao(1:8),dsrateLE(1:8));
[tex,tey] = pol2cart(thetao(1:8),dsrateTE(1:8));
[sex,sey] = pol2cart(thetao(1:8),dsratesum(1:8));
lexs = sum(lex);
leys = sum(ley);
texs = sum(tex);
teys = sum(tey);
sexs = sum(sex);
seys = sum(sey);
lexabs = sum(abs(lex));
leyabs = sum(abs(ley));
texabs = sum(abs(tex));
teyabs = sum(abs(tey));
sexabs = sum(abs(sex));
seyabs = sum(abs(sey));
lev = (sqrt(lexs^2+leys^2)/sqrt(lexabs^2+leyabs^2));
tev = (sqrt(texs^2+teys^2)/sqrt(texabs^2+teyabs^2));
sev = (sqrt(sexs^2+seys^2)/sqrt(sexabs^2+seyabs^2));

[levtheta] = cart2pol(lexs,leys);
[tevtheta] = cart2pol(texs,teys);
[sevtheta] = cart2pol(sexs,seys);
dsindex = [levtheta lev tevtheta tev sevtheta sev];
sevtheta(2) = 0;
sev(2) = 0;
tevtheta(2) = 0;
tev(2) = 0;
levtheta(2) = 0;
lev(2) = 0;
theta = thetao;
subplot(2,2,3); polar(0,maxval);  
title(cellname,'FontSize', 10);
hold on;
subplot(2,2,3); Sg = polar(theta,dsratesum);        
set(Sg,'LineWidth',1.5,'Color','black');
subplot(2,2,3); LEg = polar(theta,dsrateLE);        
set(LEg,'LineWidth',1.5,'Color','red');
subplot(2,2,3); TEg = polar(theta,dsrateTE);
set(TEg,'LineWidth',1.5,'Color','blue');
hold off
subplot(2,2,3+1); polar(0,1);
hold on
subplot(2,2,3+1); svect = polar(sevtheta,sev);        
set(svect,'LineWidth',2,'Color','black'); 
subplot(2,2,3+1); LEvect = polar(levtheta,lev);        
set(LEvect,'LineWidth',2,'Color','red');
subplot(2,2,3+1); TEvect = polar(tevtheta,tev);        
set(TEvect,'LineWidth',2,'Color','blue');
hold off
  
end

% wtdsi(1,:) = dsi1;
% wtdsi(2,:) = dsi2;
% wtdsi(3,:) = dsi3;
% wtdsi(4,:) = dsi4;
% wtdsi(5,:) = dsi5;
% wtdsi(6,:) = dsi6;
% wtdsi(7,:) = dsi7;
% wtdsi(8,:) = dsi8;
% wtdsi(9,:) = dsi9;
% wtdsi(10,:) = dsi10;
% wtdsi(11,:) = dsi11;
% wtdsi(12,:) = dsi12;
% 
% kodsi(1,:) = kdsi1;
% kodsi(2,:) = kdsi2;
% kodsi(3,:) = kdsi3;
% kodsi(4,:) = kdsi4;
% kodsi(5,:) = kdsi5;
% kodsi(6,:) = kdsi6;
% kodsi(7,:) = kdsi7;
% kodsi(8,:) = kdsi8;
