# Supplementary material for: Protocadherin-dependent dendritic self-avoidance regulates neural connectivity and circuit function
Source: eLife. 2015 Jul 3;4:e08964. doi: 10.7554/eLife.08964 (PMC4548410; doi:10.7554/eLife.08964)
Supplement: Source code 3. — Electrophysiology analysis. DOI: http://dx.doi.org/10.7554/eLife.08964.020 [file elife08964s003.zip › Source code 3_Electrophysiology analysis/Spikes/rasterplot20k.m]

% RASTERPLOT.M Display spike rasters.
%   RASTERPLOT(T,N,L) Plots the rasters of spiketimes (T in samples) for N trials, each of length
%   L samples, Sampling rate = 1kHz. Spiketimes are hashed by the trial length.
% 
%   RASTERPLOT(T,N,L,H) Plots the rasters in the axis handle H
%
%   RASTERPLOT(T,N,L,H,FS) Plots the rasters in the axis handle H. Uses sampling rate of FS (Hz)
%
%   Example:
%          t=[10 250 9000 1300,1600,2405,2900];
%          rasterplot(t,3,1000)
%

% Rajiv Narayan
% askrajiv@gmail.com
% Boston University, Boston, MA

function [xx,yy] = rasterplot20k(times,numtrials,triallen,stimtitle, varargin)

nin=nargin;

%%%%%%%%%%%%%% Plot variables %%%%%%%%%%%%%%
plotwidth=2;     % spike thickness
plotcolor='k';   % spike color
trialgap=1.5;    % distance between trials
defaultfs=20000;  % default sampling rate
showtimescale=1; % display timescale
showlabels=1;    % display x and y labels

%%%%%%%%% Code Begins %%%%%%%%%%%%
switch nin
 case 4 %no handle so plot in a separate figure
  fig2 = figure;
  set(fig2,'WindowStyle','docked');
  hresp=gca;
  fs=defaultfs;
 case 5 %handle supplied
  hresp=varargin{1};
  if (~ishandle(hresp))
    error('Invalid handle');
  end
  fs=defaultfs;
 case 6 %fs supplied
  hresp=varargin{1};
  if (~ishandle(hresp))
    error('Invalid handle');
  end
  fs = varargin{2};        
 otherwise
  error ('Invalid Arguments');
end


 % plot spikes

  trials=ceil(times/triallen);
  reltimes=mod(times,triallen);
  reltimes(~reltimes)=triallen;
  numspikes=length(times);
  xx=ones(3*numspikes,1)*nan;
  yy=ones(3*numspikes,1)*nan;

  yy(1:3:3*numspikes)=(trials-1)*trialgap;
  yy(2:3:3*numspikes)=yy(1:3:3*numspikes)+1;
  
  %scale the time axis to ms
  xx(1:3:3*numspikes)=reltimes*1000/fs;
  xx(2:3:3*numspikes)=reltimes*1000/fs;
  xlim=[1,triallen*1000/fs];

  axes(hresp);

%   h = plot(yy,xx, plotcolor, 'linewidth',plotwidth);
  h = plot(xx, yy, plotcolor, 'linewidth',plotwidth);
  axis ([xlim,0,(numtrials)*1.5]);  
  
  if (showtimescale)
    set(hresp, 'ytick', [],'tickdir','out');        
  else
    set(hresp,'ytick',[],'xtick',[]);
  end
  
  if (showlabels)
    title(stimtitle,'FontSize', 14);
    xlabel('Time(ms)');
    ylabel('Trials');
  end
  
  
