# Supplementary material for: Protocadherin-dependent dendritic self-avoidance regulates neural connectivity and circuit function
Source: eLife. 2015 Jul 3;4:e08964. doi: 10.7554/eLife.08964 (PMC4548410; doi:10.7554/eLife.08964)
Supplement: Source code 3. — Electrophysiology analysis. DOI: http://dx.doi.org/10.7554/eLife.08964.020 [file elife08964s003.zip › Source code 3_Electrophysiology analysis/Spikes/spikeplot.m]

function spikeplot (ephys, timing, basename, stimparams, numreps, mymap,spikedata,gtype,rotangle,threshold,bsize)  %#ok<INUSL>
%% Takes in spike data waveform and prepares to receive rasterized data

if isempty(ephys)
    display 'No data!'
else
    arraysize = size(ephys);
    timel = length(timing);
    binsize = bsize; % in ms
    trialbins = round(timel/numreps/20/binsize);
    % pixsize = 5.7; % in um (For Pico)
    pixsize = 3.2; % in um (For Dell)
    
    % If there are ON-OFF responses, look for both of them
    totalspikes = zeros(arraysize(2),1);
    if stimparams(1) == 5 || stimparams(1) == 20 || stimparams(1) == 2
        maxfr = zeros(arraysize(2),2);
    else
        maxfr = zeros(arraysize(2),1);
    end
    rasters = zeros(10000,2*arraysize(2));
    
    %% Detects spikes
    
    for i = 1:arraysize(2)
        %     This first if statement checks if you are providing the spike matrix
        %     (unusual unless there is data is crappy and you need to use igor or
        %     something like that for the extraction).
        
        if isempty(spikedata) == 0 %spikes given manually
            
            spikelocs = spikedata(:,i);
            totalspikes(i) = length(spikelocs);
            rename = strrep(basename,'_',' ');
            stimtitle = [rename,' spot ',num2str(i)];
            
        else %spikes detected locally
            
            rename = strrep(basename,'_',' ');
            stimtitle = [rename,' spot ',num2str(i)];            
            [spikelocs] = peakfinder(ephys(:,i),[],threshold,-1);
            totalspikes(i) = length(spikelocs);
            
            [xx,yy] = rasterplot20k(spikelocs,numreps,timel/numreps,stimtitle);
            for j = length(xx)+1:10000
                xx(j) = 1*nan;
                yy(j) = 1*nan;
            end
            %     This pads raster with NaNs so that they are all the same size
            hgsave([stimtitle,'_spiketrials.fig']);
            
            if stimparams(1) == 20 || stimparams(1) == 5 %Do not display raster for moving bar (too many)
                close;
            end
            
            
            rasters(:,2*i-1) = xx;
            rasters(:,2*i) = yy;
            
        end
        
        relspikes = (mod(spikelocs,timel/numreps)/20)'; %Gives relative spikes in milliseconds (assume 20khz sampling)        
        binarray = (binsize/2):binsize:(trialbins*binsize-binsize/2);
        spikes(i,:) = hist(relspikes,binarray)/numreps*1000/binsize; %#ok<AGROW>
        spiket = 0:binsize:(binsize*trialbins-1);
        fig1 = figure;
        set(fig1,'WindowStyle','docked');
        bar(spiket,spikes(i,:),'histc');
        
        title(stimtitle,'FontSize', 14);
        xlabel('Time(ms)');
        ylabel('Firing rate (Hz)');
        plotmax = max(spikes(i,:))*1.25;
        if plotmax == 0;
            plotmax = 10;
        end
        axis([-5 spiket(end)+binsize+5 0 plotmax]);
        hgsave([stimtitle,'_spikehist.fig']);

        if stimparams(1) == 20 || stimparams(1) == 5
            close;
        end
        
        if stimparams(1) == 5 || stimparams(1) == 20
            maxfr(i,:) = [max(spikes(i,1:length(spiket)/2+2)) max(spikes(i,length(spiket)/2+3:end))];
        elseif stimparams(1) == 2
            ringbin = floor((500+stimparams(3))/binsize);
            maxfr(i,:) = [max(spikes(i,1:ringbin)) max(spikes(i,ringbin+1:end))];        
        else
            maxfr(i) = max(spikes(i,:));
        end
        
    end
    spikesper = totalspikes/numreps;
    
    savefile1 = [basename,'_summary.txt'];
    savefile2 = [basename,'_spikehist.txt'];
    savefile3 = [basename,'_raster.txt'];
    summary = [totalspikes,spikesper,maxfr];
    spikehist = [spikes',spiket']; 
    save(savefile1, 'summary', '-ASCII','-double','-tabs');
    save(savefile2, 'spikehist', '-ASCII','-double','-tabs');
    save(savefile3, 'rasters', '-ASCII','-double','-tabs');
    
    switch stimparams(1)
        % If stim is raster, then make raster spike heatmap, this is a section
        % that i will be expanding.
        
        case 2
            ringR = zeros(6,1);
            for i = 1:6
                ringR(i) = (2*i-1)*stimparams(2)*pixsize;
            end
            
            fig3 = figure;
            set(fig3,'WindowStyle','docked');
            subplot(2,1,1); plot(ringR,spikesper);
            title('Ring','FontSize', 14);
            xlabel(['Ring radius (um), width=',num2str(pixsize*stimparams(2))]);
            ylabel('Total spikes per trial');
            subplot(2,1,2); plot(ringR,maxfr);
            xlabel(['Ring radius (um), width=',num2str(pixsize*stimparams(2))]);
            ylabel('Max firing rate');
            hgsave([basename,'_spikemap.fig']);
            
        case 3
            circleR = zeros(stimparams(4),1);
            for i = 1:stimparams(4)
                circleR(i) = i*stimparams(2)*pixsize;
            end
            
            fig3 = figure;
            set(fig3,'WindowStyle','docked');
            subplot(2,1,1); plot(circleR,spikesper);
            title('Circle','FontSize', 14);
            xlabel(['Circle outer R (um), width=',num2str(pixsize*stimparams(2))]);
            ylabel('Total spikes per trial');
            subplot(2,1,2); plot(circleR,maxfr);
            xlabel(['Ring outer R (um), width=',num2str(pixsize*stimparams(2))]);
            ylabel('Max firing rate');
            hgsave([basename,'_spikemap.fig']);
            
            if stimparams(4) == 1
                histl = length(spikehist)/4;
                spikehist2(1:length(spikehist)-histl) = spikehist(histl+1:end,1);
                spikehist2(length(spikehist)-histl+1:length(spikehist)) = spikehist(1:histl,1);
                savefile4 = [basename,'_spikehist2.txt'];
                save(savefile4, 'spikehist2', '-ASCII','-double','-tabs');
            end
            
        case 5
            
            dsspikes = zeros(1,9);
            dsspikes(1:8) = spikesper;
            dsrateLE(1:8) = maxfr(:,1);
            dsrateTE(1:8) = maxfr(:,2);
            dsspikes(9) = dsspikes(1);
            dsrateLE(9) = dsrateLE(1);
            dsrateTE(9) = dsrateTE(1);
            theta = -pi:pi/4:pi;
            [maxval] = max(maxfr(:));
            
            fig3 = figure;
            set(fig3,'WindowStyle','docked');
            subplot(2,2,1); polar(0,max(dsspikes*1.25));
            hold on;
            subplot(2,2,1); polar(theta,dsspikes);
            title(['Moving bar,speed =',num2str(stimparams(2)*60*pixsize),'um/s'],'FontSize', 14);
            ylabel('Total spikes per trial');
            hold off;
            subplot(2,2,2); polar(0,maxval);
            hold on;
            subplot(2,2,2); LEg = polar(theta,dsrateLE);
            set(LEg,'LineWidth',1.5,'Color','red');
            subplot(2,2,2); TEg = polar(theta,dsrateTE);
            set(TEg,'LineWidth',1.5,'Color','blue');
            hold off;
            abcd = plotdsspikes(summary,rename,theta);
            display (abcd);
            hgsave([basename,'_spikemaporig.fig']);
            
            %         [rotangle] = input ('Rotation angle: ');
            close;
            theta = theta+rotangle;
            fig4 = figure;
            set(fig4,'WindowStyle','docked');
            subplot(2,2,1); polar(0,max(dsspikes*1.25));
            hold on;
            subplot(2,2,1); polar(theta,dsspikes);
            title(['Moving bar,speed =',num2str(stimparams(2)*60*pixsize),'um/s'],'FontSize', 14);
            ylabel('Total spikes per trial');
            hold off;
            subplot(2,2,2); polar(0,maxval);
            hold on;
            subplot(2,2,2); LEg = polar(theta,dsrateLE);
            set(LEg,'LineWidth',1.5,'Color','red');
            subplot(2,2,2); TEg = polar(theta,dsrateTE);
            set(TEg,'LineWidth',1.5,'Color','blue');
            hold off;
            abcd = plotdsspikes(summary,rename,theta);
            display (abcd)
            savefile4 = [basename,'_dsparams.txt'];
            save(savefile4, 'abcd', '-ASCII','-double','-tabs');
            hgsave([basename,'_spikemap.fig']);
            
            
        case 7
            totalrast = zeros(stimparams(4),stimparams(5));
            frrast = zeros(stimparams(4),stimparams(5));
            
            for i = 1:stimparams(4);
                totalrast(i,:) = spikesper((i-1)*stimparams(4)+1:i*stimparams(4));
                frrast(i,:) = maxfr((i-1)*stimparams(4)+1:i*stimparams(4));
            end
            limstot = [max(spikesper)*-1.2 max(spikesper)*1.2];
            limsfr = [max(maxfr)*-1.2 max(maxfr)*1.2];
            fig3 = figure;
            set(fig3,'WindowStyle','docked');
            subplot(1,2,1);
            imagesc(totalrast,limstot);
            colormap(mymap);
            title('Total spike map','FontSize', 14);
            subplot(1,2,2);
            imagesc(frrast,limsfr);
            colormap(mymap);
            title('Max firing rate map','FontSize', 14);
            hgsave([basename,'_spikemap.fig']);
            pause(5);
            close;
            
        case 9
            dir = 0:pi/4:2*pi;
            dsspikes = dir;
            dsspikes(1:8) = spikesper;
            dsspikes(9) = spikesper(1);
            
            figure;
            polar(dir,dsspikes);
            title('Moving spots','FontSize', 14);
            xlabel(['Speed =',num2str(stimparams(2)*60*pixsize),'um/s']);
            ylabel('Total spikes per trial');
            hgsave([basename,'_spikemap.fig']);
            pause(5);
            close;
            
        case 10
            totalchop = zeros(stimparams(2),stimparams(3));
            frchop = zeros(stimparams(2),stimparams(3));
            
            for i = 1:stimparams(2);
                totalchop(i,:) = spikesper((i-1)*stimparams(2)+1:i*stimparams(2));
                frchop(i,:) = maxfr((i-1)*stimparams(2)+1:i*stimparams(2));
            end
            limstot = [max(spikesper)*-1.2 max(spikesper)*1.2];
            limsfr = [max(maxfr)*-1.2 max(maxfr)*1.2];
            fig3 = figure;
            set(fig3,'WindowStyle','docked');
            subplot(1,2,1);
            imagesc(totalchop,limstot);
            colormap(mymap);
            title('Total spike map','FontSize', 14);
            subplot(1,2,2);
            imagesc(frchop,limsfr);
            colormap(mymap);
            title('Max firing rate map','FontSize', 14);
            hgsave([basename,'_spikemap.fig']);
            pause(5);
            close;
        case 11
            
            legend(['Spatial period = ',num2str(stimparams(4)*pixsize),' um']);
            hgsave([stimtitle,'_spikehist.fig']);
            
        case 14
            
            legend(['Spatial period = ',num2str(stimparams(4)*pixsize),' um']);
            hgsave([stimtitle,'_spikehist.fig']);
            
        case 20
            plothexspikes(maxfr,spikesper,stimparams(2))
            
            
    end
    
end
